# Supplementary material for: Methyl 2-[4-(tri­fluoro­meth­yl)phenyl­sulfan­yl]benzoate
Source: Acta Crystallogr Sect E Struct Rep Online. 2013 Oct 19;69(Pt 11):o1670. doi: 10.1107/S1600536813028146 (PMC3884328; doi:10.1107/S1600536813028146)
Supplement: Supplementary file 1 [file e-69-o1670-sup1.cif]

##############################################################################
#                                                                            #
# This CIF contains the data in a paper accepted for publication in          #
# Acta Crystallographica Section E. It conforms to the requirements of       #
# Notes for Authors for Acta Crystallographica Section E, and has been       #
# peer reviewed under the auspices of the IUCr Commission on Journals.       #
#                                                                            #
# Full details of the Crystallographic Information File format               #
# are given in the paper "The Crystallographic Information File (CIF):       #
# a New Standard Archive File for Crystallography" by S. R. Hall, F. H.      #
# Allen and I. D. Brown [Acta Cryst. (1991), A47, 655-685].                  #
#                                                                            #
# The current version of the core CIF dictionary is obtainable from          #
# ftp://ftp.iucr.org/pub/cif_core.dic.                                       #
#                                                                            #
# Software is freely available for graphical display of the structure(s)     #
# in this CIF. For information consult the CIF software page                 #
# http://www.iucr.org/resources/cif/software.                                #
#                                                                            #
# This file may be used for bona fide research purposes within the           #
# scientific community so long as proper attribution is given to the journal # 
# article from which it was obtained.                                        #
#                                                                            #
##############################################################################
data_I
_audit_creation_method
;
  Olex2 1.2
  (compiled Apr 23 2013 17:54:37, GUI svn.r4466)
;
_journal_date_recd_electronic     2013-10-13
_journal_date_accepted     2013-10-14
_journal_name_full     'Acta Crystallographica, Section E'
_journal_year     2013
_journal_volume     69
_journal_issue     11
_journal_page_first     o1670
_journal_page_last     o1670
_journal_paper_category     QO
_journal_paper_doi     10.1107/S1600536813028146
_journal_coeditor_code     SU2658
_publ_contact_author_name     'Jasinski, Jerry P.'
_publ_contact_author_address
;
Department of Chemistry
Keene State College
229 Main Street
Keene, New Hampshire 03435, USA
;
_publ_contact_author_email     jjasinski@keene.edu
_publ_contact_author_fax     ?
_publ_contact_author_phone     '603 358-2563'
_publ_section_title
;
Methyl 2-[4-(trifluoromethyl)phenylsulfanyl]benzoate
;
loop_
    _publ_author_name
    _publ_author_address
    'Yamuna, Thammarse S.'
;
Department of Studies in Chemistry
University of Mysore
Manasagangotri, Mysore 570 006, India
;
    'Jasinski, Jerry P.'
;
Department of Chemistry
Keene State College
229 Main Street
Keene, NH 03435-2001, USA
;
    'Anderson, Brian J.'
;
Department of Chemistry
Keene State College
229 Main Street
Keene, NH 03435-2001, USA
;
    'Yathirajan, H. S.'
;
Department of Studies in Chemistry
University of Mysore
Manasagangotri, Mysore 570 006, India
;
    'Kaur, Manpreet'
;
Department of Studies in Chemistry
University of Mysore
Manasagangotri, Mysore 570 006, India
;
_database_code_depnum_ccdc_archive     'CCDC 966281'
_chemical_name_systematic
;
Methyl 2-[4-(trifluoromethyl)phenylsulfanyl]benzoate
;
_chemical_name_common
;
Methyl 2-[4-(trifluoromethyl)phenylsulfanyl]benzoate
;
_chemical_formula_moiety     'C15 H11 F3 O2 S'
_chemical_formula_sum     'C15 H11 F3 O2 S'
_chemical_formula_iupac     'C15 H11 F3 O2 S'
_chemical_formula_weight     312.30
_chemical_melting_point     ?
_shelx_space_group_comment
;
The symmetry employed for this shelxl refinement is uniquely defined
by the following loop, which should always be used as a source of
symmetry information in preference to the above space-group names.
They are only intended as comments.
;
_space_group_crystal_system     monoclinic
_space_group_name_H-M_alt     'P 21/c'
_space_group_name_Hall     '-P 2ybc'
loop_
    _space_group_symop_operation_xyz
    'x, y, z'
    '-x, y+1/2, -z+1/2'
    '-x, -y, -z'
    'x, -y-1/2, z-1/2'
_cell_length_a     11.0675(5)
_cell_length_b     8.0429(3)
_cell_length_c     15.6614(7)
_cell_angle_alpha     90
_cell_angle_beta     96.654(5)
_cell_angle_gamma     90
_cell_volume     1384.70(11)
_cell_formula_units_Z     4
_cell_measurement_reflns_used     2806
_cell_measurement_theta_min     4.0180
_cell_measurement_theta_max     72.2187
_cell_measurement_temperature     173(2)
_exptl_crystal_description     block
_exptl_crystal_colour     colourless
_exptl_crystal_size_max     0.28
_exptl_crystal_size_mid     0.22
_exptl_crystal_size_min     0.12
_exptl_crystal_density_diffrn     1.498
_exptl_crystal_density_meas     ?
_exptl_crystal_density_method     ?
_exptl_crystal_F_000     640
_exptl_absorpt_coefficient_mu     2.435
_exptl_absorpt_correction_type     multi-scan
_exptl_absorpt_process_details
;
(CrysAlis PRO and CrysAlis RED; Agilent, 2012)
;
_shelx_estimated_absorpt_T_min     ?
_shelx_estimated_absorpt_T_max     ?
_exptl_absorpt_correction_T_min     0.71449
_exptl_absorpt_correction_T_max     1.00000
_exptl_special_details     ?
_diffrn_ambient_temperature     173(2)
_diffrn_radiation_type     CuK\a
_diffrn_radiation_wavelength     1.54184
_diffrn_measurement_device_type     'Agilent Gemini EOS'
_diffrn_measurement_method     '\w scans'
_diffrn_detector_area_resol_mean     16.0416
_diffrn_reflns_number     8110
_diffrn_reflns_av_R_equivalents     0.0394
_diffrn_reflns_theta_min     4.021
_diffrn_reflns_theta_max     72.367
_diffrn_reflns_theta_full     67.684
_diffrn_measured_fraction_theta_max     0.990
_diffrn_measured_fraction_theta_full     1.000
_diffrn_reflns_limit_h_min     -13
_diffrn_reflns_limit_h_max     10
_diffrn_reflns_limit_k_min     -9
_diffrn_reflns_limit_k_max     7
_diffrn_reflns_limit_l_min     -18
_diffrn_reflns_limit_l_max     19
_refine_special_details     ?
_reflns_number_total     2705
_reflns_number_gt     2224
_reflns_threshold_expression     I>2\s(I)
_refine_ls_structure_factor_coef     Fsqd
_refine_ls_matrix_type     full
_refine_ls_R_factor_all     0.0538
_refine_ls_R_factor_gt     0.0433
_refine_ls_wR_factor_gt     0.1135
_refine_ls_wR_factor_ref     0.1229
_refine_ls_goodness_of_fit_ref     1.030
_refine_ls_restrained_S_all     1.030
_refine_ls_number_reflns     2705
_refine_ls_number_parameters     201
_refine_ls_number_restraints     0
_refine_ls_hydrogen_treatment     constr
_refine_ls_weighting_scheme     calc
_refine_ls_weighting_details
              'w=1/[\s^2^(Fo^2^)+(0.0689P)^2^+0.2842P] where P=(Fo^2^+2Fc^2^)/3'
_atom_sites_solution_hydrogens     geom
_atom_sites_solution_primary     direct
_atom_sites_solution_secondary     ?
_refine_ls_shift/su_max     0.000
_refine_ls_shift/su_mean     0.000
_refine_diff_density_max     0.355
_refine_diff_density_min     -0.271
_refine_ls_extinction_method     none
_refine_ls_extinction_coef     .
loop_
    _atom_type_symbol
    _atom_type_description
    _atom_type_scat_dispersion_real
    _atom_type_scat_dispersion_imag
    _atom_type_scat_source
    'C' 'C' 0.0181 0.0091
                         'International Tables Vol C Tables 4.2.6.8 and 6.1.1.4'
    'H' 'H' 0.0000 0.0000
                         'International Tables Vol C Tables 4.2.6.8 and 6.1.1.4'
    'O' 'O' 0.0492 0.0322
                         'International Tables Vol C Tables 4.2.6.8 and 6.1.1.4'
    'F' 'F' 0.0727 0.0534
                         'International Tables Vol C Tables 4.2.6.8 and 6.1.1.4'
    'S' 'S' 0.3331 0.5567
                         'International Tables Vol C Tables 4.2.6.8 and 6.1.1.4'
_computing_data_collection     'CrysAlis PRO (Agilent, 2012)'
_computing_cell_refinement     'CrysAlis PRO (Agilent, 2012)'
_computing_data_reduction     'CrysAlis RED (Agilent, 2012)'
_computing_structure_solution     'SUPERFLIP (Palatinus & Chapuis, 2007)'
_computing_structure_refinement     'SHELXL2012 (Sheldrick, 2008)'
_computing_molecular_graphics     'OLEX2 (Dolomanov <i>et al.</i>, 2009)'
_computing_publication_material     'OLEX2 (Dolomanov <i>et al.</i>, 2009)'
loop_
    _atom_site_type_symbol
    _atom_site_label
    _atom_site_fract_x
    _atom_site_fract_y
    _atom_site_fract_z
    _atom_site_U_iso_or_equiv
    _atom_site_adp_type
    _atom_site_calc_flag
    _atom_site_occupancy
    _atom_site_disorder_assembly
    _atom_site_disorder_group
    S S1 0.74068(5) 0.20434(6) 0.53524(4) 0.03547(18) Uani d 1 . .
    F F1 1.15258(18) 0.4950(3) 0.29524(12) 0.0867(7) Uani d 1 . .
    F F2 1.02027(17) 0.4280(3) 0.19408(10) 0.0764(6) Uani d 1 . .
    F F3 1.1534(11) 0.257(2) 0.2621(9) 0.078(3) Uani d 0.54(6) A 1
    F F3A 1.121(4) 0.234(3) 0.240(3) 0.127(7) Uani d 0.46(6) A 2
    O O1 0.50339(13) -0.10252(18) 0.67852(9) 0.0370(4) Uani d 1 . .
    O O2 0.61424(16) 0.1251(2) 0.66627(11) 0.0504(5) Uani d 1 . .
    C C1 0.58173(17) -0.0107(3) 0.64017(13) 0.0289(4) Uani d 1 . .
    C C2 0.62526(16) -0.0927(2) 0.56503(12) 0.0268(4) Uani d 1 . .
    C C3 0.59456(18) -0.2586(3) 0.54673(13) 0.0314(4) Uani d 1 . .
    H H3 0.5458 -0.3151 0.5816 0.038 Uiso calc 1 . .
    C C4 0.63512(19) -0.3401(3) 0.47797(14) 0.0354(5) Uani d 1 . .
    H H4 0.6149 -0.4509 0.4670 0.042 Uiso calc 1 . .
    C C5 0.70653(19) -0.2546(3) 0.42526(13) 0.0343(5) Uani d 1 . .
    H H5 0.7332 -0.3082 0.3783 0.041 Uiso calc 1 . .
    C C6 0.73828(18) -0.0906(3) 0.44206(13) 0.0313(4) Uani d 1 . .
    H H6 0.7866 -0.0355 0.4063 0.038 Uiso calc 1 . .
    C C7 0.69912(16) -0.0063(2) 0.51164(13) 0.0271(4) Uani d 1 . .
    C C8 0.83570(18) 0.2519(2) 0.45386(13) 0.0310(4) Uani d 1 . .
    C C9 0.78756(19) 0.2956(3) 0.37134(15) 0.0352(5) Uani d 1 . .
    H H9 0.7037 0.2965 0.3566 0.042 Uiso calc 1 . .
    C C10 0.8636(2) 0.3378(3) 0.31074(14) 0.0368(5) Uani d 1 . .
    H H10 0.8312 0.3660 0.2552 0.044 Uiso calc 1 . .
    C C11 0.98830(19) 0.3377(3) 0.33316(14) 0.0345(5) Uani d 1 . .
    C C12 1.0368(2) 0.2971(3) 0.41589(15) 0.0435(6) Uani d 1 . .
    H H12 1.1205 0.2989 0.4310 0.052 Uiso calc 1 . .
    C C13 0.9604(2) 0.2538(3) 0.47609(15) 0.0419(5) Uani d 1 . .
    H H13 0.9929 0.2258 0.5317 0.050 Uiso calc 1 . .
    C C14 1.0745(2) 0.3760(3) 0.26912(17) 0.0493(6) Uani d 1 . .
    C C15 0.4586(2) -0.0262(3) 0.75237(14) 0.0406(5) Uani d 1 . .
    H H15A 0.4236 0.0801 0.7363 0.061 Uiso calc 1 . .
    H H15B 0.5247 -0.0117 0.7972 0.061 Uiso calc 1 . .
    H H15C 0.3979 -0.0964 0.7727 0.061 Uiso calc 1 . .
loop_
    _atom_site_aniso_label
    _atom_site_aniso_U_11
    _atom_site_aniso_U_22
    _atom_site_aniso_U_33
    _atom_site_aniso_U_12
    _atom_site_aniso_U_13
    _atom_site_aniso_U_23
    S1 0.0389(3) 0.0280(3) 0.0428(3) -0.0061(2) 0.0183(2) -0.0040(2)
    F1 0.0817(12) 0.1103(16) 0.0725(12) -0.0512(12) 0.0279(10) 0.0079(11)
    F2 0.0827(12) 0.1077(16) 0.0416(9) -0.0139(11) 0.0196(8) 0.0172(9)
    F3 0.078(6) 0.083(8) 0.083(5) 0.030(4) 0.054(5) 0.025(4)
    F3A 0.196(15) 0.049(4) 0.166(15) 0.017(9) 0.151(12) 0.011(8)
    O1 0.0469(9) 0.0324(8) 0.0350(8) -0.0067(6) 0.0189(7) -0.0022(6)
    O2 0.0583(10) 0.0422(9) 0.0564(11) -0.0182(8) 0.0304(8) -0.0184(8)
    C1 0.0261(9) 0.0314(10) 0.0295(10) -0.0011(8) 0.0042(7) 0.0000(8)
    C2 0.0229(9) 0.0297(10) 0.0277(9) -0.0004(7) 0.0020(7) 0.0010(7)
    C3 0.0304(10) 0.0308(10) 0.0335(10) -0.0052(8) 0.0061(8) 0.0007(8)
    C4 0.0392(11) 0.0281(10) 0.0391(12) -0.0053(9) 0.0057(9) -0.0051(8)
    C5 0.0378(11) 0.0345(11) 0.0316(10) 0.0019(9) 0.0082(9) -0.0058(8)
    C6 0.0310(10) 0.0327(11) 0.0317(10) 0.0014(8) 0.0099(8) 0.0034(8)
    C7 0.0249(9) 0.0246(9) 0.0320(10) 0.0007(7) 0.0036(7) 0.0013(7)
    C8 0.0329(10) 0.0251(9) 0.0368(11) -0.0028(8) 0.0117(8) 0.0011(8)
    C9 0.0293(10) 0.0331(11) 0.0429(12) 0.0018(8) 0.0027(9) 0.0012(9)
    C10 0.0433(12) 0.0341(11) 0.0325(11) 0.0014(9) 0.0031(9) 0.0049(9)
    C11 0.0394(11) 0.0300(11) 0.0353(11) -0.0036(9) 0.0098(9) 0.0018(8)
    C12 0.0289(11) 0.0611(16) 0.0407(13) -0.0067(10) 0.0046(9) 0.0080(11)
    C13 0.0361(12) 0.0558(14) 0.0337(11) -0.0031(10) 0.0039(9) 0.0097(10)
    C14 0.0543(15) 0.0508(15) 0.0458(14) -0.0043(12) 0.0186(11) 0.0103(11)
    C15 0.0508(13) 0.0427(13) 0.0315(11) -0.0040(10) 0.0179(9) -0.0010(9)
_geom_special_details
;
All esds (except the esd in the dihedral angle between two l.s. planes) are
estimated using the full covariance matrix. The cell esds are taken into
account individually in the estimation of esds in distances, angles and
torsion angles; correlations between esds in cell parameters are only used
when they are defined by crystal symmetry. An approximate (isotropic)
treatment of cell esds is used for estimating esds involving l.s. planes.
;
loop_
    _geom_bond_atom_site_label_1
    _geom_bond_atom_site_label_2
    _geom_bond_site_symmetry_2
    _geom_bond_distance
    _geom_bond_publ_flag
    S1 C7 . 1.783(2) ?
    S1 C8 . 1.785(2) ?
    F1 C14 . 1.322(3) ?
    F2 C14 . 1.324(3) ?
    F3 C14 . 1.311(13) ?
    F3A C14 . 1.354(19) ?
    O1 C1 . 1.334(2) ?
    O1 C15 . 1.446(2) ?
    O2 C1 . 1.206(3) ?
    C1 C2 . 1.478(3) ?
    C2 C3 . 1.398(3) ?
    C2 C7 . 1.417(3) ?
    C3 H3 . 0.9300 ?
    C3 C4 . 1.380(3) ?
    C4 H4 . 0.9300 ?
    C4 C5 . 1.389(3) ?
    C5 H5 . 0.9300 ?
    C5 C6 . 1.382(3) ?
    C6 H6 . 0.9300 ?
    C6 C7 . 1.394(3) ?
    C8 C9 . 1.385(3) ?
    C8 C13 . 1.384(3) ?
    C9 H9 . 0.9300 ?
    C9 C10 . 1.382(3) ?
    C10 H10 . 0.9300 ?
    C10 C11 . 1.384(3) ?
    C11 C12 . 1.383(3) ?
    C11 C14 . 1.494(3) ?
    C12 H12 . 0.9300 ?
    C12 C13 . 1.382(3) ?
    C13 H13 . 0.9300 ?
    C15 H15A . 0.9600 ?
    C15 H15B . 0.9600 ?
    C15 H15C . 0.9600 ?
loop_
    _geom_angle_atom_site_label_1
    _geom_angle_atom_site_label_2
    _geom_angle_atom_site_label_3
    _geom_angle_site_symmetry_1
    _geom_angle_site_symmetry_3
    _geom_angle
    _geom_angle_publ_flag
    C7 S1 C8 . . 102.41(9) ?
    C1 O1 C15 . . 115.20(17) ?
    O1 C1 C2 . . 113.60(17) ?
    O2 C1 O1 . . 122.19(19) ?
    O2 C1 C2 . . 124.20(18) ?
    C3 C2 C1 . . 119.69(18) ?
    C3 C2 C7 . . 119.33(18) ?
    C7 C2 C1 . . 120.97(18) ?
    C2 C3 H3 . . 119.3 ?
    C4 C3 C2 . . 121.35(19) ?
    C4 C3 H3 . . 119.3 ?
    C3 C4 H4 . . 120.4 ?
    C3 C4 C5 . . 119.17(19) ?
    C5 C4 H4 . . 120.4 ?
    C4 C5 H5 . . 119.7 ?
    C6 C5 C4 . . 120.58(19) ?
    C6 C5 H5 . . 119.7 ?
    C5 C6 H6 . . 119.4 ?
    C5 C6 C7 . . 121.16(19) ?
    C7 C6 H6 . . 119.4 ?
    C2 C7 S1 . . 119.74(15) ?
    C6 C7 S1 . . 121.86(15) ?
    C6 C7 C2 . . 118.40(18) ?
    C9 C8 S1 . . 121.72(16) ?
    C13 C8 S1 . . 118.39(16) ?
    C13 C8 C9 . . 119.78(19) ?
    C8 C9 H9 . . 119.9 ?
    C10 C9 C8 . . 120.3(2) ?
    C10 C9 H9 . . 119.9 ?
    C9 C10 H10 . . 120.2 ?
    C9 C10 C11 . . 119.6(2) ?
    C11 C10 H10 . . 120.2 ?
    C10 C11 C14 . . 121.7(2) ?
    C12 C11 C10 . . 120.3(2) ?
    C12 C11 C14 . . 118.0(2) ?
    C11 C12 H12 . . 120.1 ?
    C13 C12 C11 . . 119.8(2) ?
    C13 C12 H12 . . 120.1 ?
    C8 C13 H13 . . 119.9 ?
    C12 C13 C8 . . 120.1(2) ?
    C12 C13 H13 . . 119.9 ?
    F1 C14 F2 . . 105.0(2) ?
    F1 C14 F3A . . 117(2) ?
    F1 C14 C11 . . 112.7(2) ?
    F2 C14 F3A . . 97(2) ?
    F2 C14 C11 . . 113.7(2) ?
    F3 C14 F1 . . 98.0(8) ?
    F3 C14 F2 . . 113.3(7) ?
    F3 C14 C11 . . 112.8(7) ?
    F3A C14 C11 . . 110.7(8) ?
    O1 C15 H15A . . 109.5 ?
    O1 C15 H15B . . 109.5 ?
    O1 C15 H15C . . 109.5 ?
    H15A C15 H15B . . 109.5 ?
    H15A C15 H15C . . 109.5 ?
    H15B C15 H15C . . 109.5 ?
loop_
    _geom_torsion_atom_site_label_1
    _geom_torsion_atom_site_label_2
    _geom_torsion_atom_site_label_3
    _geom_torsion_atom_site_label_4
    _geom_torsion_site_symmetry_1
    _geom_torsion_site_symmetry_2
    _geom_torsion_site_symmetry_3
    _geom_torsion_site_symmetry_4
    _geom_torsion
    _geom_torsion_publ_flag
    S1 C8 C9 C10 . . . . 177.55(16) ?
    S1 C8 C13 C12 . . . . -177.2(2) ?
    O1 C1 C2 C3 . . . . -7.3(3) ?
    O1 C1 C2 C7 . . . . 173.53(17) ?
    O2 C1 C2 C3 . . . . 171.6(2) ?
    O2 C1 C2 C7 . . . . -7.6(3) ?
    C1 C2 C3 C4 . . . . -178.95(19) ?
    C1 C2 C7 S1 . . . . 0.1(2) ?
    C1 C2 C7 C6 . . . . 179.48(17) ?
    C2 C3 C4 C5 . . . . -0.9(3) ?
    C3 C2 C7 S1 . . . . -179.11(15) ?
    C3 C2 C7 C6 . . . . 0.3(3) ?
    C3 C4 C5 C6 . . . . 1.0(3) ?
    C4 C5 C6 C7 . . . . -0.4(3) ?
    C5 C6 C7 S1 . . . . 179.17(16) ?
    C5 C6 C7 C2 . . . . -0.2(3) ?
    C7 S1 C8 C9 . . . . 81.16(19) ?
    C7 S1 C8 C13 . . . . -102.49(19) ?
    C7 C2 C3 C4 . . . . 0.3(3) ?
    C8 S1 C7 C2 . . . . 177.93(15) ?
    C8 S1 C7 C6 . . . . -1.42(18) ?
    C8 C9 C10 C11 . . . . -0.6(3) ?
    C9 C8 C13 C12 . . . . -0.8(4) ?
    C9 C10 C11 C12 . . . . -0.5(3) ?
    C9 C10 C11 C14 . . . . 177.6(2) ?
    C10 C11 C12 C13 . . . . 1.0(4) ?
    C10 C11 C14 F1 . . . . 127.0(3) ?
    C10 C11 C14 F2 . . . . 7.6(4) ?
    C10 C11 C14 F3 . . . . -123.1(8) ?
    C10 C11 C14 F3A . . . . -100(2) ?
    C11 C12 C13 C8 . . . . -0.4(4) ?
    C12 C11 C14 F1 . . . . -54.9(3) ?
    C12 C11 C14 F2 . . . . -174.2(2) ?
    C12 C11 C14 F3 . . . . 55.0(9) ?
    C12 C11 C14 F3A . . . . 78(2) ?
    C13 C8 C9 C10 . . . . 1.3(3) ?
    C14 C11 C12 C13 . . . . -177.2(2) ?
    C15 O1 C1 O2 . . . . 1.2(3) ?
    C15 O1 C1 C2 . . . . -179.96(17) ?
loop_
    _geom_hbond_atom_site_label_D
    _geom_hbond_atom_site_label_H
    _geom_hbond_atom_site_label_A
    _geom_hbond_site_symmetry_A
    _geom_hbond_distance_DH
    _geom_hbond_distance_HA
    _geom_hbond_distance_DA
    _geom_hbond_angle_DHA
    C15 H15C O2 2_646 0.96 2.45 3.221(3) 138
    C12 H12 Cg 3_756 0.93 2.70 3.558(2) 154
_shelx_hkl_checksum     55137
_shelx_res_checksum     17252
_iucr_refine_instructions_details
;
TITL HSY-617B in P21/c #14
CELL 1.54184 11.06753 8.04287 15.66137 90 96.6536 90
ZERR 4 0.0005 0.00032 0.00072 0 0.0045 0
LATT 1
SYMM -X,0.5+Y,0.5-Z
SFAC C H O F S
UNIT 60 44 8 12 4
EQIV $1 2-X,-0.5+Y,0.5-Z
EQIV $2 +X,0.5-Y,-0.5+Z
EQIV $3 1-X,-0.5+Y,1.5-Z
L.S. 10
PLAN  10
HTAB C5 F3_$1
HTAB C5 F3A_$1
HTAB C10 O2_$2
HTAB C15 O2_$3
REM reset to P21/c #14
BOND $H
MORE -1
fmap 2
acta
CONF
OMIT 7 1 2
REM <HKL>J:/yathirajan%202013/HSY-617-jpj/HSY-617B.hkl</HKL>
WGHT    0.068900    0.284200
FVAR       5.74964   0.54384
S1    5    0.740680    0.204340    0.535235    11.00000    0.03887    0.02796 =
         0.04278   -0.00398    0.01834   -0.00608
F1    4    1.152582    0.495012    0.295243    11.00000    0.08168    0.11028 =
         0.07246    0.00794    0.02792   -0.05122
F2    4    1.020273    0.427974    0.194076    11.00000    0.08270    0.10766 =
         0.04164    0.01717    0.01965   -0.01387
PART 1
F3    4    1.153380    0.256501    0.262100    21.00000    0.07805    0.08256 =
         0.08330    0.02464    0.05361    0.03041
PART 0
PART 2
F3A   4    1.121302    0.234191    0.239815   -21.00000    0.19554    0.04944 =
         0.16552    0.01068    0.15098    0.01673
PART 0
O1    3    0.503386   -0.102523    0.678517    11.00000    0.04686    0.03245 =
         0.03499   -0.00224    0.01890   -0.00668
O2    3    0.614243    0.125077    0.666267    11.00000    0.05832    0.04224 =
         0.05637   -0.01840    0.03044   -0.01816
C1    1    0.581732   -0.010663    0.640166    11.00000    0.02610    0.03144 =
         0.02949   -0.00003    0.00416   -0.00113
C2    1    0.625264   -0.092679    0.565032    11.00000    0.02288    0.02967 =
         0.02772    0.00095    0.00203   -0.00040
C3    1    0.594559   -0.258562    0.546728    11.00000    0.03045    0.03081 =
         0.03352    0.00069    0.00613   -0.00519
AFIX  43
H3    2    0.545795   -0.315085    0.581620    11.00000   -1.20000
AFIX   0
C4    1    0.635116   -0.340098    0.477971    11.00000    0.03923    0.02811 =
         0.03910   -0.00510    0.00574   -0.00527
AFIX  43
H4    2    0.614904   -0.450917    0.467037    11.00000   -1.20000
AFIX   0
C5    1    0.706530   -0.254602    0.425264    11.00000    0.03783    0.03450 =
         0.03156   -0.00582    0.00822    0.00188
AFIX  43
H5    2    0.733209   -0.308168    0.378268    11.00000   -1.20000
AFIX   0
C6    1    0.738284   -0.090599    0.442064    11.00000    0.03099    0.03274 =
         0.03172    0.00336    0.00991    0.00141
AFIX  43
H6    2    0.786613   -0.035518    0.406331    11.00000   -1.20000
AFIX   0
C7    1    0.699121   -0.006317    0.511644    11.00000    0.02487    0.02458 =
         0.03200    0.00127    0.00358    0.00073
C8    1    0.835703    0.251934    0.453859    11.00000    0.03291    0.02511 =
         0.03683    0.00114    0.01168   -0.00280
C9    1    0.787562    0.295584    0.371340    11.00000    0.02928    0.03307 =
         0.04294    0.00124    0.00270    0.00182
AFIX  43
H9    2    0.703704    0.296502    0.356646    11.00000   -1.20000
AFIX   0
C10   1    0.863615    0.337780    0.310745    11.00000    0.04331    0.03413 =
         0.03254    0.00489    0.00311    0.00137
AFIX  43
H10   2    0.831189    0.366048    0.255199    11.00000   -1.20000
AFIX   0
C11   1    0.988304    0.337747    0.333164    11.00000    0.03937    0.03003 =
         0.03531    0.00185    0.00981   -0.00356
C12   1    1.036774    0.297082    0.415894    11.00000    0.02886    0.06107 =
         0.04066    0.00804    0.00457   -0.00667
AFIX  43
H12   2    1.120548    0.298881    0.430975    11.00000   -1.20000
AFIX   0
C13   1    0.960396    0.253769    0.476087    11.00000    0.03612    0.05583 =
         0.03367    0.00973    0.00388   -0.00313
AFIX  43
H13   2    0.992869    0.225789    0.531663    11.00000   -1.20000
AFIX   0
C14   1    1.074539    0.376003    0.269119    11.00000    0.05428    0.05081 =
         0.04583    0.01028    0.01862   -0.00426
C15   1    0.458648   -0.026233    0.752373    11.00000    0.05076    0.04269 =
         0.03147   -0.00103    0.01790   -0.00396
AFIX 137
H15A  2    0.423642    0.080056    0.736310    11.00000   -1.50000
H15B  2    0.524737   -0.011717    0.797153    11.00000   -1.50000
H15C  2    0.397873   -0.096406    0.772673    11.00000   -1.50000
AFIX   0
HKLF 4
REM  HSY-617B in P21/c #14
REM R1 =  0.0433 for    2224 Fo > 4sig(Fo)  and  0.0538 for all    2705 data
REM    201 parameters refined using      0 restraints
END
WGHT      0.0688      0.2869
REM Highest difference peak  0.355,  deepest hole -0.271,  1-sigma level  0.057
Q1    1   1.0260  0.2995  0.1866  11.00000  0.05    0.35
Q2    1   1.1757  0.3744  0.2881  11.00000  0.05    0.34
Q3    1   0.7235  0.0806  0.5232  11.00000  0.05    0.27
Q4    1   0.5828 -0.1602  0.5393  11.00000  0.05    0.26
Q5    1   0.5672  0.1078  0.6269  11.00000  0.05    0.24
Q6    1   0.6429 -0.0551  0.5384  11.00000  0.05    0.23
Q7    1   0.7947  0.2424  0.4993  11.00000  0.05    0.21
Q8    1   1.0014  0.2274  0.4368  11.00000  0.05    0.21
Q9    1   0.9374  0.3446  0.3154  11.00000  0.05    0.20
Q10   1   0.5765 -0.0439  0.5807  11.00000  0.05    0.20
;
