# Supplementary material for: Methyl 2-[4-(tri­fluoro­meth­yl)phenyl­sulfan­yl]benzoate
Source: Acta Crystallogr Sect E Struct Rep Online. 2013 Oct 19;69(Pt 11):o1670. doi: 10.1107/S1600536813028146 (PMC3884328; doi:10.1107/S1600536813028146)
Supplement: Supplementary file 2 [file e-69-o1670-Isup2.hkl]

#
# h,k,l, Fc-squared, Fo-squared, sigma(Fo-squared), status flag
#
data_I
_shelx_refln_list_code          4
_shelx_F_calc_maximum      189.17
_exptl_crystal_F_000       640.00
_reflns_d_resolution_high  0.8089

loop_
 _space_group_symop_operation_xyz
 'x, y, z'
 '-x, y+1/2, -z+1/2'
 '-x, -y, -z'
 'x, -y-1/2, z-1/2'

_cell_length_a    11.0675
_cell_length_b     8.0429
_cell_length_c    15.6614
_cell_angle_alpha  90.000
_cell_angle_beta   96.654
_cell_angle_gamma  90.000

_shelx_F_squared_multiplier     1.000

loop_
 _refln_index_h
 _refln_index_k
 _refln_index_l
 _refln_F_squared_calc
 _refln_F_squared_meas
 _refln_F_squared_sigma
 _refln_observed_status
   1   0   0        505.55        360.35         9.67 o
   2   0   0         77.78         83.06         5.11 o
   3   0   0        521.93        556.57        14.04 o
   4   0   0        824.12        921.59        21.25 o
   5   0   0        908.73       1127.20        20.11 o
   6   0   0          3.93         21.22         3.40 o
   7   0   0       1561.72       1632.64        37.06 o
   8   0   0       1687.89       1806.06        63.61 o
   9   0   0       1658.22       1754.45        36.98 o
  10   0   0         83.74         92.81        16.54 o
  11   0   0          0.40         -4.48         5.27 o
  12   0   0          1.31          4.59         5.35 o
  13   0   0         13.00         11.97         5.05 o
   1   1   0        429.64        458.32        19.20 o
   2   1   0       1114.58       1124.15        15.23 o
   3   1   0       4938.34       4848.57        45.97 o
   4   1   0        627.44        663.11        11.24 o
   5   1   0        460.88        491.62        10.71 o
   6   1   0          1.60          0.85         1.60 o
   7   1   0        195.05        175.12         9.07 o
   8   1   0          9.44          6.48         2.11 o
   9   1   0        301.85        279.28        12.86 o
  10   1   0          1.53         -5.55         5.55 o
  11   1   0        106.55        101.12        11.61 o
  12   1   0         22.63         16.77         4.68 o
  13   1   0         33.12         33.95         5.18 o
   0   2   0       6526.56       6376.74        38.41 o
   1   2   0       5079.05       5145.44        66.62 o
   2   2   0       3258.06       3149.64        21.51 o
   3   2   0        190.71        175.35         4.35 o
   4   2   0        336.31        371.01         9.21 o
   5   2   0         43.70         79.21         5.64 o
   6   2   0        409.49        306.20        11.73 o
   7   2   0         31.47         35.19         5.34 o
   8   2   0        181.71        202.23        15.34 o
   9   2   0        224.06        201.45         9.98 o
  10   2   0        147.49        131.04         9.28 o
  11   2   0          0.44          2.26         2.83 o
  12   2   0          2.93          4.26         3.14 o
  13   2   0         59.95         75.13         6.77 o
   1   3   0       1371.94       1442.94        22.44 o
   2   3   0        279.37        308.25        11.67 o
   3   3   0       1670.02       1873.90        29.52 o
   4   3   0        216.39        211.17         9.99 o
   5   3   0       1298.08       1276.01        37.74 o
   6   3   0        347.71        370.03        18.19 o
   7   3   0          5.32          4.77         2.66 o
   8   3   0         12.40         13.84         2.26 o
   9   3   0        297.99        280.40        12.01 o
  10   3   0        144.89        130.51        10.50 o
  11   3   0        132.16        115.75         9.51 o
  12   3   0         96.65        104.68         9.07 o
   0   4   0       2203.46       2274.18        65.00 o
   1   4   0        391.71        415.63        11.19 o
   2   4   0       1548.23       1639.82        93.46 o
   3   4   0        415.49        418.06        17.24 o
   4   4   0         32.73         16.77         3.47 o
   5   4   0         11.44         13.13         2.92 o
   6   4   0         21.83         17.45         4.47 o
   7   4   0       1691.40       1648.12        51.78 o
   8   4   0        607.30        566.85        18.90 o
   9   4   0         24.69         29.50         4.64 o
  10   4   0         15.35         10.82         3.77 o
  11   4   0         66.75         56.79         5.31 o
  12   4   0          0.80         -4.65         4.65 o
   1   5   0        328.28        310.71        16.35 o
   2   5   0         31.28         45.20         5.46 o
   3   5   0         53.52         67.83         7.07 o
   4   5   0         47.18         48.44         6.12 o
   5   5   0         51.38         64.75         7.32 o
   6   5   0          4.21          7.61         2.60 o
   7   5   0         89.81         98.53        11.36 o
   8   5   0        263.02        279.74        15.81 o
   9   5   0         54.46         43.91         7.80 o
  10   5   0         78.60         81.90         9.67 o
  11   5   0         42.52         47.41         6.50 o
   0   6   0         89.86         96.86        15.66 o
   1   6   0          0.36         -4.51         4.51 o
   2   6   0          9.58          6.99         6.32 o
   3   6   0          4.58          8.78         4.88 o
   4   6   0         14.00         12.93         5.77 o
   5   6   0          8.14          8.18         4.53 o
   6   6   0          4.19          4.46         2.88 o
   7   6   0         57.17         54.83         6.99 o
   8   6   0          2.62         -2.57         2.57 o
   9   6   0        273.43        270.22        12.78 o
  10   6   0          1.17          0.16         1.83 o
   1   7   0        278.95        273.87        13.54 o
   2   7   0          1.80          0.06         2.61 o
   3   7   0         59.00         54.60         5.34 o
   4   7   0          1.82         -2.84         4.97 o
   5   7   0        212.64        191.48        13.20 o
   6   7   0        148.37        153.96        14.13 o
   7   7   0        150.91        160.03        11.48 o
   8   7   0          1.80          2.00         2.62 o
   9   7   0         26.39         24.11         3.91 o
   0   8   0        179.73        138.14        19.60 o
   1   8   0         69.12         68.43         9.70 o
   2   8   0        121.95        113.82         8.50 o
   3   8   0          4.97          4.63         2.31 o
   4   8   0        379.53        418.64        15.28 o
   5   8   0          5.66         -0.67         3.27 o
   6   8   0         47.47         55.22         7.60 o
   7   8   0         42.98         43.34         5.69 o
   1   9   0        149.70        147.78        14.19 o
   2   9   0         14.79         16.68         3.80 o
   3   9   0        205.36        248.58         9.61 o
   4   9   0          6.27          8.83         2.74 o
   5   9   0         77.80        101.45        13.18 o
 -13   1   1          0.10         -1.16         2.79 o
 -12   1   1         16.32         16.34         5.23 o
 -11   1   1          9.31         10.78         3.81 o
 -10   1   1          2.05          2.86         2.29 o
  -9   1   1         23.82         25.55         3.49 o
  -8   1   1        100.04         90.59         6.87 o
  -7   1   1        985.55       1113.31        21.69 o
  -6   1   1        820.76        933.47        18.38 o
  -5   1   1         39.62         50.36         3.60 o
  -4   1   1       1132.54       1154.80        20.30 o
  -3   1   1       1051.83       1052.28        16.88 o
  -2   1   1       1089.54       1076.54        10.21 o
  -1   1   1       1914.64       2089.74        20.46 o
   0   1   1       4503.45       5209.93       252.64 o
   1   1   1       2635.43       2665.54        23.03 o
   2   1   1       6370.17       6503.17        80.83 o
   3   1   1        395.74        452.05         8.78 o
   4   1   1        398.22        371.97         6.68 o
   5   1   1        430.02        485.53        10.67 o
   6   1   1         51.14         54.73         4.95 o
   7   1   1        204.71        224.42        10.42 o
   8   1   1         70.16         68.42         6.08 o
   9   1   1        260.31        278.03        12.96 o
  10   1   1         45.02         44.06         5.44 o
  11   1   1         28.96         26.88         6.36 o
  12   1   1          4.58          3.43         3.58 o
  13   1   1          2.25          4.63         2.69 o
 -13   2   1         42.45         48.50         5.64 o
 -12   2   1          8.48         18.40         3.87 o
 -11   2   1         13.21          4.74         2.51 o
 -10   2   1         61.30         63.67         6.64 o
  -9   2   1         46.88         39.19         5.05 o
  -8   2   1         13.50          6.05         2.72 o
  -7   2   1         12.29         17.20         3.87 o
  -6   2   1         27.57         17.16         3.64 o
  -5   2   1       1790.95       2146.76        35.28 o
  -4   2   1          7.92          7.31         1.59 o
  -3   2   1       1632.14       1753.55        41.02 o
  -2   2   1        502.20        500.47        11.89 o
  -1   2   1       9204.65       8859.47        72.52 o
   0   2   1       6218.13       6383.31       194.49 o
   1   2   1       4477.13       4840.14       142.11 o
   2   2   1        274.90        266.56         5.30 o
   3   2   1       1378.17       1503.78        15.36 o
   4   2   1         83.28         78.36         4.80 o
   5   2   1        782.27        915.68        21.42 o
   6   2   1        112.54         87.10         6.50 o
   7   2   1        558.87        561.55        17.75 o
   8   2   1          2.46          3.28         5.15 o
   9   2   1         17.65         15.70         3.30 o
  10   2   1          3.32          3.70         3.10 o
  11   2   1         80.06         79.42         7.04 o
  12   2   1          4.57          4.78         2.38 o
  13   2   1          1.66          1.38         2.37 o
 -12   3   1        177.15        182.61         8.61 o
 -11   3   1          9.63          8.04         3.16 o
 -10   3   1        167.68        140.08         9.40 o
  -9   3   1        798.86        759.93        19.60 o
  -8   3   1        277.09        270.59         9.57 o
  -7   3   1          1.04          1.29         2.27 o
  -6   3   1        165.72        160.88        10.51 o
  -5   3   1         19.70         26.29         4.32 o
  -4   3   1       1585.70       1654.93        27.30 o
  -3   3   1        417.99        523.06        14.59 o
  -2   3   1       1900.68       1874.33        33.04 o
  -1   3   1       3122.17       3064.74        23.94 o
   0   3   1        504.59        554.06        16.51 o
   1   3   1       1269.05       1415.78        24.92 o
   2   3   1         87.12         81.51         4.05 o
   3   3   1        373.89        397.10        10.95 o
   4   3   1          3.70          6.67         3.21 o
   5   3   1        616.99        647.94        18.51 o
   6   3   1        815.94        863.13        29.85 o
   7   3   1          0.10          0.99         3.16 o
   8   3   1        454.09        401.68        12.78 o
   9   3   1         57.74         47.94         5.74 o
  10   3   1        192.63        189.88        12.68 o
  11   3   1        157.77        146.77         8.84 o
  12   3   1         82.49         82.15         6.29 o
 -12   4   1         39.09         47.47         4.65 o
 -11   4   1        131.62        133.05        16.80 o
 -10   4   1        111.47        138.97        23.73 o
  -9   4   1        457.20        432.98        23.86 o
  -8   4   1        493.74        450.17        15.44 o
  -7   4   1        543.16        534.45        16.38 o
  -6   4   1          3.48          8.12         4.25 o
  -5   4   1        557.78        570.07        16.66 o
  -4   4   1        516.30        542.61        21.96 o
  -3   4   1       1189.15       1191.96        37.36 o
  -2   4   1        374.37        384.88        18.51 o
  -1   4   1       1073.27       1231.42        28.68 o
   0   4   1       1068.26       1218.11        35.44 o
   1   4   1       3870.62       3998.91        38.75 o
   2   4   1        724.83        860.99        20.92 o
   3   4   1          6.33          4.75         2.50 o
   4   4   1        102.83         97.53         7.96 o
   5   4   1        822.23        778.95        22.62 o
   6   4   1          0.22          4.48         2.48 o
   7   4   1        504.28        481.34        15.34 o
   8   4   1         41.69         37.73         4.76 o
   9   4   1        352.50        343.56        14.53 o
  10   4   1        136.91        132.00        10.23 o
  11   4   1          9.56         11.24         3.31 o
  12   4   1         78.57         89.07         7.04 o
 -11   5   1         46.07         57.43         7.08 o
 -10   5   1        138.74        140.44        12.45 o
  -9   5   1         50.94         41.80         6.28 o
  -8   5   1          5.46          5.09         5.71 o
  -7   5   1        694.15        714.01        21.92 o
  -6   5   1        453.33        429.07        14.79 o
  -5   5   1       1322.48       1277.66        38.72 o
  -4   5   1        138.72        145.09        10.72 o
  -3   5   1        248.69        235.78        25.54 o
  -2   5   1       1528.35       1469.99        59.62 o
  -1   5   1        129.92        108.71         8.29 o
   0   5   1         57.52         73.23         6.61 o
   1   5   1         46.25         51.55         7.57 o
   2   5   1        571.03        507.60        22.35 o
   3   5   1         48.07         69.33         7.13 o
   4   5   1        854.22        859.14        37.72 o
   5   5   1          0.72          4.71         2.54 o
   6   5   1        461.35        424.69        14.61 o
   7   5   1        109.15        113.53        10.69 o
   8   5   1          2.41          3.46         3.81 o
   9   5   1         29.77         27.17         4.96 o
  10   5   1          1.25         -1.00         2.65 o
  11   5   1          1.08          3.66         3.13 o
 -10   6   1         51.53         57.43         6.83 o
  -9   6   1        169.87        176.18        10.58 o
  -8   6   1        192.49        207.19        11.84 o
  -7   6   1        267.25        259.78        12.92 o
  -6   6   1          0.41          4.15         2.72 o
  -5   6   1        588.45        586.00        20.13 o
  -4   6   1        823.00        897.83        21.59 o
  -3   6   1        618.22        513.65        39.86 o
  -2   6   1        111.19        103.85         9.15 o
  -1   6   1        486.52        465.83        18.35 o
   0   6   1          0.20          0.59         2.18 o
   1   6   1        312.63        256.63        17.68 o
   2   6   1         86.77         61.24         8.36 o
   3   6   1        197.96        221.32        16.28 o
   4   6   1         90.55         71.20        11.96 o
   5   6   1        313.80        299.11        14.32 o
   6   6   1        246.76        245.91        12.55 o
   7   6   1         81.67         91.18         7.74 o
   8   6   1         71.96         68.22         5.75 o
   9   6   1        260.05        249.88        15.29 o
  10   6   1         53.74         60.10         6.57 o
  -9   7   1         25.61         27.14         3.32 o
  -8   7   1        816.46        904.47        19.90 o
  -7   7   1         11.44          6.97         3.88 o
  -6   7   1         23.00         21.04         5.92 o
  -5   7   1         40.41         33.55         6.12 o
  -4   7   1        143.63        154.86        10.20 o
  -3   7   1        166.26        165.95        10.71 o
  -2   7   1        502.98        521.33        18.80 o
  -1   7   1          3.97          8.82         3.05 o
   0   7   1        181.57        206.96        13.61 o
   1   7   1         21.61         21.97         5.77 o
   2   7   1         64.67         67.32         8.00 o
   3   7   1         38.47         31.46         5.56 o
   4   7   1        228.79        221.05        14.10 o
   5   7   1         18.06         18.66         4.37 o
   6   7   1        121.85        128.45        12.31 o
   7   7   1          0.05         -2.11         4.10 o
   8   7   1        163.38        194.24        14.87 o
   9   7   1         21.03         22.34         5.24 o
  -8   8   1         14.17         18.78         4.64 o
  -7   8   1         10.55         11.56         2.83 o
  -6   8   1        400.30        462.08        17.24 o
  -5   8   1        208.97        217.46        10.82 o
  -4   8   1         62.78         61.09         6.17 o
  -3   8   1         35.72         44.42         5.38 o
  -2   8   1         18.78         18.71         3.78 o
  -1   8   1          6.75         12.67         4.83 o
   0   8   1          0.38          1.74         3.09 o
   1   8   1        104.47        118.77         8.71 o
   2   8   1        122.81        108.28         8.26 o
   3   8   1        122.11        102.23         7.80 o
   4   8   1          2.01         -0.50         3.62 o
   5   8   1         81.27         81.66         8.66 o
   6   8   1          2.46          3.94         3.84 o
   7   8   1          4.25         22.80        20.11 o
  -5   9   1         37.63         44.14         6.34 o
  -4   9   1         39.98         37.57         4.56 o
  -3   9   1         86.10         78.01         6.42 o
  -2   9   1          0.24         -3.08         3.08 o
  -1   9   1         76.71         72.03         8.75 o
   0   9   1        304.16        287.78        16.87 o
   1   9   1         20.45         27.00         5.59 o
   2   9   1        186.57        204.19         9.10 o
   3   9   1         32.85         25.13         4.95 o
   4   9   1          3.70          6.21         2.44 o
   5   9   1          5.18         10.29        10.46 o
 -13   0   2        288.42        315.52        22.33 o
 -12   0   2          2.82          5.15         5.43 o
 -11   0   2        284.20        282.35        27.49 o
 -10   0   2          7.17          3.80         2.85 o
  -9   0   2        560.43        521.15        32.51 o
  -8   0   2         15.69         13.08         4.23 o
  -7   0   2        907.99       1001.38        61.49 o
  -6   0   2       3682.61       4256.49        51.59 o
  -5   0   2          3.94          7.32         2.19 o
  -4   0   2       5165.40       5226.99       139.11 o
  -3   0   2       1948.09       2101.13        21.78 o
  -2   0   2       4631.48       4385.85       409.52 o
  -1   0   2       3627.22       3485.80        32.01 o
   0   0   2        140.34        161.35         6.30 o
   1   0   2       2255.63       2304.85        26.17 o
   2   0   2      35787.14      29842.95       443.88 o
   3   0   2      26467.62      26105.12       102.93 o
   4   0   2        318.96        313.74         8.83 o
   5   0   2          7.08          3.76         1.92 o
   6   0   2       1498.30       1625.28        32.27 o
   7   0   2        469.95        453.53        30.97 o
   8   0   2        351.70        373.86        30.15 o
   9   0   2        399.49        363.18        21.74 o
  10   0   2        289.69        231.49        25.28 o
  11   0   2          1.97         -0.08         4.23 o
  12   0   2         13.67         11.19         5.58 o
  13   0   2          2.41          9.80         3.97 o
 -13   1   2         73.21        100.18         8.76 o
 -12   1   2         86.72         89.09         9.91 o
 -11   1   2         56.88         62.58         7.45 o
 -10   1   2        209.31        189.55        11.06 o
  -9   1   2         65.45         58.77         4.82 o
  -8   1   2        351.39        338.61        13.19 o
  -7   1   2        221.63        259.78         9.48 o
  -6   1   2       2011.35       2305.29        40.42 o
  -5   1   2        119.23         97.99         4.46 o
  -4   1   2        281.21        304.89         6.51 o
  -3   1   2         24.98         31.41         2.49 o
  -2   1   2       1234.51       1415.81        15.49 o
  -1   1   2        135.23        139.19         3.95 o
   0   1   2       1845.44       1660.94        18.27 o
   1   1   2       4263.52       4582.57        49.49 o
   2   1   2      19834.78      19617.24       110.93 o
   3   1   2       5694.61       5866.07        49.74 o
   4   1   2          4.40          2.79         1.16 o
   5   1   2       2721.64       2884.84        36.56 o
   6   1   2        269.70        344.44        12.06 o
   8   1   2          0.09          4.28         2.52 o
   9   1   2        241.52        232.60        11.97 o
  10   1   2          3.72         -0.78         3.52 o
  11   1   2        817.58        777.36        42.79 o
  12   1   2          1.41          6.11         3.68 o
  13   1   2         78.96        111.21         8.10 o
 -13   2   2        281.06        296.52        13.36 o
 -12   2   2          7.76          8.25         4.09 o
 -11   2   2         73.39         74.87         6.84 o
 -10   2   2        197.69        189.22        10.98 o
  -9   2   2        830.62        835.33        31.68 o
  -8   2   2        109.44        113.33        26.56 o
  -7   2   2        533.03        490.86        20.57 o
  -6   2   2        350.31        359.52        12.01 o
  -5   2   2        107.88        103.73         6.02 o
  -4   2   2        462.48        473.24        14.92 o
  -3   2   2        156.54        174.20         7.22 o
  -2   2   2        831.24        818.61        26.36 o
  -1   2   2        820.98        797.81        21.00 o
   0   2   2      11512.44      10738.81        61.88 o
   1   2   2       1451.04       1522.46        19.77 o
   2   2   2        187.84        185.92         4.03 o
   3   2   2         22.46         22.01         1.82 o
   4   2   2       2746.54       2718.09        42.14 o
   5   2   2       1759.46       1796.24        57.34 o
   6   2   2         34.85         34.89         4.34 o
   7   2   2          1.72          0.35         2.29 o
   8   2   2         91.55         84.57         7.29 o
   9   2   2          6.80          1.86         2.11 o
  10   2   2        342.71        332.81        14.61 o
  11   2   2          1.41          0.91         3.20 o
  12   2   2        102.42        113.00         9.93 o
  13   2   2          0.48         -3.21         3.21 o
 -12   3   2         85.44        102.16         6.56 o
 -11   3   2         15.18         14.17         3.41 o
 -10   3   2         87.79         78.39         7.93 o
  -9   3   2        438.26        425.81        14.61 o
  -8   3   2        214.59        189.63         8.82 o
  -7   3   2        384.04        381.47        21.44 o
  -6   3   2         70.78         45.80         7.42 o
  -5   3   2       1758.92       1843.21       102.23 o
  -4   3   2          9.84         10.46         2.40 o
  -3   3   2        819.43        779.20        15.86 o
  -2   3   2         10.21         16.53         2.83 o
  -1   3   2        544.65        567.86        12.10 o
   0   3   2        305.21        291.93         8.66 o
   1   3   2       7961.74       8145.90        64.96 o
   2   3   2        227.02        237.75         7.85 o
   3   3   2         46.62         44.64         3.32 o
   4   3   2        290.82        296.58        12.35 o
   5   3   2        840.76        924.22        22.57 o
   6   3   2         70.45         68.87         7.47 o
   7   3   2         98.05         92.60         8.96 o
   8   3   2          5.72         -2.41         2.41 o
   9   3   2        757.85        679.82        24.08 o
  10   3   2        209.04        197.85        10.90 o
  11   3   2        142.31        127.36         9.40 o
  12   3   2         20.23         22.40         4.43 o
 -12   4   2          2.06         -1.01         2.32 o
 -11   4   2          4.17          7.81         4.32 o
 -10   4   2          0.29         -4.00         4.00 o
  -9   4   2        361.16        360.73        17.97 o
  -8   4   2        262.67        261.18        12.41 o
  -7   4   2         40.26         43.40         4.40 o
  -6   4   2          0.49          7.52         4.29 o
  -5   4   2        315.15        289.87        14.12 o
  -4   4   2       1012.87        961.21        24.62 o
  -3   4   2        711.03        731.58        16.40 o
  -2   4   2         39.40         39.65         4.63 o
  -1   4   2         17.15         15.79         2.76 o
   0   4   2       1679.57       1818.14        29.00 o
   1   4   2         16.78          6.91         2.14 o
   2   4   2        187.56        218.18         8.57 o
   3   4   2        810.32        800.17        26.66 o
   4   4   2        392.20        410.45        16.32 o
   5   4   2          4.44          5.65         2.49 o
   6   4   2        287.83        254.47        14.74 o
   7   4   2          4.59          3.02         2.08 o
   8   4   2         32.70         24.50         3.63 o
   9   4   2        135.93        123.65        10.28 o
  10   4   2        329.68        297.47        15.04 o
  11   4   2        192.40        205.74        11.13 o
  12   4   2         33.26         34.30         7.88 o
 -11   5   2          0.13          0.86         2.74 o
 -10   5   2          0.38          1.12         3.74 o
  -9   5   2        438.43        449.17        23.65 o
  -8   5   2        287.60        305.10        16.72 o
  -7   5   2        257.15        240.59        18.32 o
  -6   5   2        251.39        233.13        11.03 o
  -5   5   2       1102.60       1131.17        30.26 o
  -4   5   2        261.04        304.71        21.60 o
  -3   5   2        164.75        188.17        11.71 o
  -2   5   2        586.04        595.36        23.68 o
  -1   5   2       1344.04       1297.80        28.26 o
   0   5   2          1.94          4.17         2.39 o
   1   5   2          4.46         19.46         8.41 o
   2   5   2        379.51        443.11        40.55 o
   3   5   2          1.93          2.69         2.43 o
   4   5   2        455.12        457.88        18.78 o
   5   5   2          0.52         -4.12         4.12 o
   6   5   2          5.43         -1.30         1.76 o
   7   5   2          3.07          6.13         2.27 o
   8   5   2         34.28         34.18         4.36 o
   9   5   2         31.63         36.90         5.44 o
  10   5   2          2.07          2.80         2.08 o
  11   5   2         36.16         34.88         4.67 o
 -10   6   2          4.15          4.28         2.98 o
  -9   6   2         87.33         90.20         7.01 o
  -8   6   2         46.78         47.29         7.96 o
  -7   6   2        249.73        245.46        12.75 o
  -6   6   2        146.29        150.20        11.74 o
  -5   6   2        440.13        434.86        17.44 o
  -4   6   2         28.04         28.25         3.80 o
  -3   6   2        155.03        133.58        12.68 o
  -2   6   2         22.61         13.18         3.44 o
  -1   6   2        193.64        210.29        14.50 o
   0   6   2         86.33         99.80        11.12 o
   1   6   2          7.30          5.18         3.74 o
   2   6   2          0.04          4.10         2.67 o
   3   6   2          7.00          4.97         2.68 o
   4   6   2         38.11         35.94         7.31 o
   5   6   2          0.76          2.28         2.88 o
   6   6   2         28.76         20.21         5.77 o
   7   6   2         78.32         72.08         7.54 o
   8   6   2         70.30         73.24         6.44 o
   9   6   2          0.02         -0.39         3.27 o
  10   6   2         15.17         19.27         4.70 o
  -9   7   2         56.36         56.85         4.93 o
  -8   7   2         40.61         51.94         5.60 o
  -7   7   2        639.70        673.67        23.02 o
  -6   7   2         12.03         13.15         4.19 o
  -5   7   2         22.13         23.68         6.44 o
  -4   7   2          0.14          1.63         3.48 o
  -3   7   2        670.73        598.56        23.40 o
  -2   7   2        206.03        187.54        16.61 o
  -1   7   2         20.99          9.77         9.56 o
   0   7   2          0.10         -1.22         2.52 o
   1   7   2        115.71         64.95         7.74 o
   2   7   2        419.38        400.28        16.39 o
   3   7   2         51.12         54.92         7.77 o
   4   7   2          0.21          2.94         6.89 o
   5   7   2        101.13         97.64        14.89 o
   6   7   2          5.20          7.54         4.92 o
   7   7   2         72.71         75.11         8.88 o
   8   7   2          2.96         16.01        23.82 o
  -8   8   2        100.08         96.90         9.89 o
  -7   8   2         78.41         90.00         8.41 o
  -6   8   2         42.92         41.26         5.18 o
  -5   8   2         24.40         25.31         5.48 o
  -4   8   2         10.93         13.22         3.43 o
  -3   8   2         43.46         32.46         4.65 o
  -2   8   2        114.84        126.13         8.94 o
  -1   8   2          3.37          4.54         3.31 o
   0   8   2         42.23         46.50         6.57 o
   1   8   2          3.56          0.09         2.54 o
   2   8   2          6.51          5.39         2.74 o
   3   8   2        259.51        266.50        14.58 o
   4   8   2        164.90        172.04        11.22 o
   5   8   2          1.69          6.02        10.49 o
   6   8   2        230.72        281.06        30.00 o
   7   8   2          7.94         17.04        15.65 o
  -5   9   2        108.88        110.54         6.35 o
  -4   9   2         24.92         29.71         4.01 o
  -3   9   2        102.74        101.32         6.26 o
  -2   9   2        201.04        200.53        11.16 o
  -1   9   2        138.49        150.99         9.79 o
   0   9   2          8.63          5.68         2.83 o
   1   9   2         23.34         19.58         3.81 o
   2   9   2         35.89         31.19         3.71 o
   3   9   2         49.87         49.06         5.31 o
   4   9   2          3.73          6.18         2.50 o
   5   9   2         85.99        106.23         8.15 o
 -13   1   3         77.08         82.40         7.92 o
 -12   1   3          3.00          1.49         2.73 o
 -11   1   3         28.38         35.01         4.78 o
 -10   1   3         17.54         11.41         3.17 o
  -9   1   3          0.30         -1.97         1.97 o
  -8   1   3         70.82         66.54        11.83 o
  -7   1   3        295.68        283.60        21.09 o
  -6   1   3         27.00         34.77         3.28 o
  -5   1   3        818.42        909.88        20.61 o
  -4   1   3        163.87        223.00         6.22 o
  -3   1   3       3544.15       3620.81        24.58 o
  -2   1   3       4108.52       3840.54        53.89 o
  -1   1   3        123.61        128.93         4.76 o
   0   1   3         26.55         29.45         1.83 o
   1   1   3       8636.62       9426.47        61.35 o
   2   1   3       8198.51       8293.83        35.59 o
   3   1   3        513.14        537.28        11.98 o
   4   1   3        101.27         75.93         4.13 o
   5   1   3        565.96        584.64        17.08 o
   6   1   3          3.80         10.45         2.52 o
   7   1   3        379.81        408.55        16.84 o
   8   1   3         13.18         10.36         3.13 o
   9   1   3          4.92          3.31         2.78 o
  10   1   3        113.84        123.73        13.02 o
  11   1   3         21.90         18.23         5.28 o
  12   1   3         27.77         18.42         4.69 o
  13   1   3         10.34          9.21         3.73 o
 -13   2   3         42.81         43.31         5.22 o
 -12   2   3         94.59        107.52        10.07 o
 -11   2   3         11.07          8.44         2.37 o
 -10   2   3         15.13         18.95         3.96 o
  -9   2   3        350.58        365.38        12.08 o
  -8   2   3        124.68        106.14        11.23 o
  -7   2   3        207.48        230.85        12.20 o
  -6   2   3        461.57        493.46        19.85 o
  -5   2   3          9.47          5.23         1.95 o
  -4   2   3       2673.05       3160.45        57.38 o
  -3   2   3        845.29        937.02        26.60 o
  -2   2   3          1.87          2.13         1.05 o
  -1   2   3         62.48         65.70         3.61 o
   0   2   3         22.59         23.23         1.70 o
   1   2   3       1216.72       1126.53        15.04 o
   2   2   3       1918.09       2042.11        19.59 o
   3   2   3         16.41         19.08         1.78 o
   4   2   3       1298.73       1424.95        17.15 o
   5   2   3        531.85        586.90        18.02 o
   6   2   3         55.42         41.49         4.68 o
   7   2   3         16.94         11.83         3.09 o
   8   2   3          6.90          4.18         2.18 o
   9   2   3        174.78        143.12         9.63 o
  10   2   3        148.03        155.46         9.85 o
  11   2   3          3.72          5.81         2.69 o
  12   2   3          0.00          0.04         1.87 o
 -12   3   3         54.54         52.76         6.79 o
 -11   3   3         81.28         78.26         7.99 o
 -10   3   3          7.51          4.46         2.99 o
  -9   3   3        144.88        114.98         8.73 o
  -8   3   3        372.19        332.79        14.39 o
  -7   3   3       1230.45       1272.87        42.75 o
  -6   3   3       1488.32       1532.67        40.64 o
  -5   3   3          1.22          4.41         5.17 o
  -4   3   3        579.06        637.83        18.16 o
  -3   3   3       1613.54       1613.94        32.96 o
  -2   3   3         11.10         10.06         1.76 o
  -1   3   3        840.90        902.14        28.75 o
   0   3   3        251.04        282.23         7.15 o
   1   3   3       2025.27       2099.27        56.80 o
   2   3   3        274.50        271.14         8.90 o
   3   3   3       1131.86       1291.90        18.10 o
   4   3   3       2239.32       2174.96        41.20 o
   5   3   3        413.46        454.64        16.39 o
   6   3   3         70.99         61.91         8.92 o
   7   3   3         10.32         14.75         4.93 o
   8   3   3          1.63         -1.84         2.18 o
   9   3   3         84.45         75.10         8.36 o
  10   3   3        211.26        188.40        12.54 o
  11   3   3          7.05          5.89         3.48 o
  12   3   3        131.62        152.21        11.29 o
 -12   4   3         32.72         33.24         4.53 o
 -11   4   3         19.47         14.41         4.48 o
 -10   4   3        126.49        130.46        14.09 o
  -9   4   3        102.07         99.11         9.49 o
  -8   4   3        101.38        115.51         8.03 o
  -7   4   3        296.65        267.08         9.72 o
  -6   4   3        151.02        137.54        13.38 o
  -5   4   3        532.67        536.18        23.23 o
  -4   4   3        195.50        210.70        11.72 o
  -3   4   3        161.31        150.10         7.04 o
  -2   4   3        118.21        103.90         5.75 o
  -1   4   3       3572.35       3537.16        40.37 o
   0   4   3       1123.14       1019.75        28.93 o
   1   4   3        873.78        992.74        18.57 o
   2   4   3          2.54          0.90         1.44 o
   3   4   3       1753.99       1787.79        44.30 o
   4   4   3        108.08        102.70         8.43 o
   5   4   3         50.04         70.97         7.26 o
   6   4   3         65.90         64.22        12.01 o
   7   4   3        185.70        171.18         8.38 o
   8   4   3         13.41          6.39         3.55 o
   9   4   3        306.96        316.32        16.16 o
  10   4   3         18.20         16.17         3.90 o
  11   4   3          4.87          7.72         4.79 o
 -11   5   3        104.28        104.05         9.24 o
 -10   5   3          8.13          2.40         4.46 o
  -9   5   3        162.97        182.86        15.38 o
  -8   5   3        199.64        226.56        19.51 o
  -7   5   3        172.88        195.95        10.31 o
  -6   5   3        598.39        608.66        17.95 o
  -5   5   3        887.09        820.95        24.83 o
  -4   5   3       1881.98       1769.48        36.58 o
  -3   5   3        960.05        813.66        24.02 o
  -2   5   3        156.60        170.97         9.14 o
  -1   5   3        708.45        706.28        30.18 o
   0   5   3       2970.21       2782.61        41.67 o
   1   5   3        775.17        785.98        21.68 o
   2   5   3        422.77        418.17        20.77 o
   3   5   3       1475.98       1542.19        33.86 o
   4   5   3        339.25        330.51        16.25 o
   5   5   3          7.63          2.99         2.09 o
   6   5   3        101.74        106.66         6.73 o
   7   5   3         24.66         27.48         3.68 o
   8   5   3        267.67        264.28        12.89 o
   9   5   3          6.53          4.93         2.87 o
  10   5   3          6.90         11.38         3.21 o
  11   5   3         53.79         47.65         5.23 o
 -10   6   3        139.02        157.72        11.17 o
  -9   6   3         18.29          8.35         4.22 o
  -8   6   3        169.19        174.23        14.85 o
  -7   6   3        614.02        646.99        20.48 o
  -6   6   3        160.59        154.49        10.53 o
  -5   6   3        166.02        163.05        10.88 o
  -4   6   3         80.36         71.40         8.11 o
  -3   6   3        100.49        109.33         8.34 o
  -2   6   3        317.27        338.77        19.94 o
  -1   6   3        971.20        995.80        27.42 o
   0   6   3        907.78        929.55        33.79 o
   1   6   3        460.13        478.32        31.80 o
   2   6   3         13.41          8.62         3.57 o
   3   6   3        138.11        104.35         8.90 o
   4   6   3         97.69        107.79        10.05 o
   5   6   3        273.53        267.06        13.47 o
   6   6   3        237.24        227.70        15.52 o
   7   6   3        244.66        254.86         9.74 o
   8   6   3          0.18          1.38         3.58 o
   9   6   3         32.66         40.18         4.71 o
  10   6   3          8.43          7.74         3.66 o
  -9   7   3         74.70         78.92         6.03 o
  -8   7   3         85.63         85.60         7.22 o
  -7   7   3          3.57          3.41         3.77 o
  -6   7   3        499.04        516.68        21.21 o
  -5   7   3         11.79          9.24         3.50 o
  -4   7   3         41.72         37.52         5.52 o
  -3   7   3        389.11        406.85        24.10 o
  -2   7   3        288.84        235.23        18.60 o
  -1   7   3        449.42        457.04        20.56 o
   0   7   3        165.37        160.68        10.44 o
   1   7   3         37.13         37.20         5.92 o
   2   7   3        345.62        416.71        16.64 o
   3   7   3        210.11        193.60        13.32 o
   4   7   3         15.43         12.73         6.20 o
   5   7   3         84.24         60.39        13.35 o
   6   7   3        339.23        380.76        21.38 o
   7   7   3         83.36        140.07        40.47 o
   8   7   3         46.93         73.35        16.07 o
  -8   8   3         52.69         59.74         7.90 o
  -7   8   3          0.30          1.09         2.54 o
  -6   8   3        160.32        181.55        11.04 o
  -5   8   3         87.70        103.97         8.04 o
  -4   8   3         88.54         96.52         6.79 o
  -3   8   3        263.69        253.21        12.45 o
  -2   8   3        143.02        137.40        13.46 o
  -1   8   3         93.55        109.08         9.64 o
   0   8   3        175.68        165.63        14.58 o
   1   8   3          0.52          2.47         2.81 o
   2   8   3        107.11         89.89         7.49 o
   3   8   3        228.23        224.14        13.13 o
   4   8   3         61.52         57.72         6.45 o
   5   8   3        167.49        185.88        14.06 o
   6   8   3          4.41         19.05        20.18 o
   7   8   3         41.54         55.02        18.14 o
  -5   9   3         63.60         59.70         4.71 o
  -4   9   3         11.12         13.57         2.97 o
  -3   9   3         94.67        111.86         7.85 o
  -2   9   3        269.17        286.96        12.80 o
  -1   9   3         37.28         28.91         4.45 o
   0   9   3          2.36          2.45         2.82 o
   1   9   3         44.48         48.96         5.37 o
   2   9   3        220.58        225.64        10.93 o
   3   9   3          8.12          5.80         2.42 o
   4   9   3         13.07         33.56        18.47 o
   5   9   3         10.52          9.24         6.45 o
 -13   0   4          5.32          6.76         4.27 o
 -12   0   4         18.52         11.86         4.24 o
 -11   0   4         56.74         42.37         7.54 o
 -10   0   4       1535.53       1391.19        44.17 o
  -9   0   4       1317.43       1381.35        58.45 o
  -8   0   4          7.38         12.36         5.62 o
  -7   0   4       1152.70       1199.12       140.29 o
  -6   0   4        131.70        148.67         8.19 o
  -5   0   4       7086.67       7574.48       173.90 o
  -4   0   4       1837.05       2153.21        46.14 o
  -3   0   4         80.46         79.59         4.15 o
  -2   0   4        241.03        265.29         8.20 o
  -1   0   4       1885.08       1897.20        21.30 o
   0   0   4       9844.65       9587.62        43.75 o
   1   0   4        228.79        238.58         8.27 o
   2   0   4        574.15        642.33        13.03 o
   3   0   4         46.31         38.09         2.91 o
   4   0   4        283.63        298.45        17.40 o
   5   0   4         80.77         53.14         5.48 o
   6   0   4         67.58         75.42         8.31 o
   7   0   4          0.88          4.46         2.94 o
   8   0   4        122.37        106.17        16.48 o
   9   0   4          5.32          5.22         5.23 o
  10   0   4         52.43         42.33        10.16 o
  11   0   4        207.97        221.59        15.58 o
  12   0   4         30.50         19.08         6.17 o
 -13   1   4          2.71          6.11         2.77 o
 -12   1   4        329.92        376.06        15.97 o
 -11   1   4         14.35         17.41         4.21 o
 -10   1   4        110.92         94.93         9.27 o
  -9   1   4        225.53        201.00        12.92 o
  -8   1   4       1409.65       1319.52        37.72 o
  -7   1   4        177.07        190.03        10.83 o
  -6   1   4        476.30        479.76        19.55 o
  -5   1   4        129.45        148.69         9.08 o
  -4   1   4       7264.92       7780.50        66.62 o
  -3   1   4       3247.51       3106.79        40.35 o
  -2   1   4       5390.49       5297.54        82.72 o
  -1   1   4        381.98        418.15        10.32 o
   0   1   4        777.57        794.49        11.14 o
   1   1   4          1.98          0.94         0.99 o
   2   1   4       3782.62       3915.09        39.32 o
   3   1   4        305.59        283.80         7.20 o
   4   1   4        933.82        912.92        18.23 o
   5   1   4       5872.91       6112.41       157.40 o
   6   1   4         47.63         47.09         5.89 o
   7   1   4         55.12         48.19         6.26 o
   8   1   4         13.60         13.06         2.38 o
   9   1   4        126.27        136.17        11.90 o
  10   1   4          1.01          6.16         3.17 o
  11   1   4        252.74        274.18        14.08 o
  12   1   4          2.78          4.21         2.92 o
 -13   2   4        385.88        437.54        23.32 o
 -12   2   4        141.32        163.33        12.00 o
 -11   2   4        150.58        152.82         8.29 o
 -10   2   4        263.16        239.88        10.84 o
  -9   2   4        770.96        737.25        32.11 o
  -8   2   4         71.52         63.06         8.70 o
  -7   2   4       1452.04       1356.10        33.37 o
  -6   2   4        112.72        132.71         8.90 o
  -5   2   4        133.82        131.60         9.58 o
  -4   2   4          1.39          6.75         1.87 o
  -3   2   4         28.55         47.36         4.32 o
  -2   2   4        190.78        188.12         9.83 o
  -1   2   4        599.57        569.90        15.89 o
   0   2   4        274.09        256.00         5.70 o
   1   2   4       1766.44       1686.60        26.74 o
   2   2   4         19.48         20.75         1.95 o
   3   2   4         41.88         49.43         2.97 o
   4   2   4        854.02        916.21        15.93 o
   5   2   4        823.27        875.50        22.48 o
   6   2   4        578.05        574.06        19.78 o
   7   2   4        366.81        357.32        14.29 o
   8   2   4        415.77        422.82        14.40 o
   9   2   4          2.45          0.27         2.59 o
  10   2   4         42.40         40.62         5.92 o
  11   2   4         62.34         70.64         5.96 o
  12   2   4        221.83        250.95        13.24 o
 -12   3   4         21.67         14.47         7.45 o
 -11   3   4         59.87         64.02         7.14 o
 -10   3   4        105.42         95.42         8.94 o
  -9   3   4        202.55        201.95        10.19 o
  -8   3   4        717.05        705.13        18.63 o
  -7   3   4         91.05         86.41         8.13 o
  -6   3   4          1.37          0.36         2.08 o
  -5   3   4       1082.17       1008.02        65.28 o
  -4   3   4       1004.38       1059.98        32.80 o
  -3   3   4       1537.95       1607.61        43.85 o
  -2   3   4       1129.34       1099.33        28.74 o
  -1   3   4        193.10        174.83         6.14 o
   0   3   4          9.39          3.80         1.67 o
   1   3   4         97.99        112.74         5.89 o
   2   3   4        397.37        442.34        14.68 o
   3   3   4       2595.81       2800.54        68.94 o
   4   3   4        870.14        950.26        23.50 o
   5   3   4        130.85        143.32        18.50 o
   6   3   4        160.06        177.73        14.74 o
   7   3   4         54.42         46.76         4.96 o
   8   3   4          0.97          0.15         2.19 o
   9   3   4         13.69         11.71         4.00 o
  10   3   4         40.57         29.83         5.41 o
  11   3   4        200.99        196.67        13.61 o
  12   3   4        158.83        172.58         9.74 o
 -12   4   4         12.41         13.78         3.43 o
 -11   4   4          1.17          0.81         3.01 o
 -10   4   4          8.42         10.25         3.68 o
  -9   4   4         46.10         36.74         6.13 o
  -8   4   4        310.71        302.88        14.23 o
  -7   4   4       1861.73       1817.65        30.04 o
  -6   4   4         47.21         43.30         6.88 o
  -5   4   4        968.51       1039.44        26.98 o
  -4   4   4         19.16         17.61         3.32 o
  -3   4   4         20.94         15.97         3.08 o
  -2   4   4       1032.37       1045.16        33.51 o
  -1   4   4         28.92         26.96         3.49 o
   0   4   4       1383.67       1394.30        22.61 o
   1   4   4          4.35          4.82         2.10 o
   2   4   4       1184.65       1288.90        47.52 o
   3   4   4         91.82         81.51         6.30 o
   4   4   4        159.94        137.33        10.08 o
   5   4   4        200.86        226.32        13.01 o
   6   4   4        220.53        221.43        13.71 o
   7   4   4         27.41         28.15         3.84 o
   8   4   4          1.25          3.73         3.06 o
   9   4   4         92.35         94.66         9.04 o
  10   4   4         40.32         43.39         5.95 o
  11   4   4          0.12          3.07         3.21 o
 -11   5   4         26.76         30.25         7.65 o
 -10   5   4          2.96          2.03         3.57 o
  -9   5   4          0.12          1.18         5.31 o
  -8   5   4         36.11         32.61         5.54 o
  -7   5   4          0.02          4.21         2.57 o
  -6   5   4         16.39         19.26         3.70 o
  -5   5   4          0.04          0.51         1.77 o
  -4   5   4        249.48        234.60        13.48 o
  -3   5   4        103.94         91.39         8.33 o
  -2   5   4       1377.43       1372.52        42.72 o
  -1   5   4        206.08        222.16        12.20 o
   0   5   4        481.76        525.57        18.49 o
   1   5   4        766.91        894.54        23.81 o
   2   5   4        125.70        154.57        12.82 o
   3   5   4         81.33         93.17         8.63 o
   4   5   4          0.75          1.19         2.40 o
   5   5   4        349.92        403.68        12.89 o
   6   5   4        221.30        245.71        10.14 o
   7   5   4         15.41         20.01         3.31 o
   8   5   4         53.18         53.44         5.84 o
   9   5   4         45.32         47.40         5.88 o
  10   5   4         41.21         42.28         6.69 o
  11   5   4          8.01          3.81         2.45 o
 -10   6   4          0.32         -1.97         1.98 o
  -9   6   4         25.74         18.03         5.08 o
  -8   6   4         11.29          8.40         4.11 o
  -7   6   4        202.90        224.08        12.35 o
  -6   6   4        270.58        261.98        13.62 o
  -5   6   4        493.22        524.76        16.79 o
  -4   6   4         19.41         27.42         4.71 o
  -3   6   4        605.17        570.97        27.69 o
  -2   6   4        730.54        697.84        20.88 o
  -1   6   4        618.79        564.46        20.79 o
   0   6   4         25.52         31.27         6.46 o
   1   6   4          0.02         11.16         5.32 o
   2   6   4         25.15         29.76         3.57 o
   3   6   4        201.74        183.03        10.93 o
   4   6   4        105.38         93.79         7.96 o
   5   6   4         57.56         54.07         6.04 o
   6   6   4         69.05         68.50         5.85 o
   7   6   4          1.10          3.20         3.77 o
   8   6   4         46.10         43.07         5.61 o
   9   6   4         30.32         24.83         4.49 o
  10   6   4          0.19          7.79         3.70 o
  -9   7   4          0.04         -1.04         1.79 o
  -8   7   4         36.11         44.47         5.50 o
  -7   7   4         24.78         26.07         4.64 o
  -6   7   4        104.00        122.33        10.80 o
  -5   7   4        876.11        893.46        23.94 o
  -4   7   4        437.96        457.79        19.34 o
  -3   7   4         91.90         80.18        11.02 o
  -2   7   4         34.94         32.83         5.95 o
  -1   7   4         62.21         47.11         6.98 o
   0   7   4        275.84        230.62        12.83 o
   1   7   4          0.28          5.31         3.23 o
   2   7   4         16.63         15.56         6.83 o
   3   7   4          0.91          1.00         2.79 o
   4   7   4         97.02         47.34         8.23 o
   5   7   4        170.55        135.08        13.31 o
   6   7   4          5.74          2.22         4.00 o
   7   7   4         85.49        117.98        31.06 o
   8   7   4         51.69         70.48        16.18 o
  -7   8   4          1.48          1.85         2.07 o
  -6   8   4         60.34         74.77         8.70 o
  -5   8   4          9.42         10.58         2.78 o
  -4   8   4          5.77          6.37         2.90 o
  -3   8   4         44.07         40.53         5.15 o
  -2   8   4         67.38         63.94         7.36 o
  -1   8   4        716.86        745.40        24.65 o
   0   8   4         14.64         11.09         3.91 o
   1   8   4         53.80         47.78         5.58 o
   2   8   4          2.11          0.93         2.74 o
   3   8   4          4.59          1.80         2.83 o
   4   8   4         14.67          1.84         6.05 o
   5   8   4         44.23         44.08         9.03 o
   6   8   4         81.12        114.27        35.14 o
   7   8   4          1.00          5.90        11.98 o
  -5   9   4          0.63         -2.09         2.09 o
  -4   9   4        236.33        272.92         9.05 o
  -3   9   4         92.17         99.84         7.24 o
  -2   9   4        121.83        131.27         8.69 o
  -1   9   4         10.10         12.93         3.40 o
   0   9   4        129.99        143.77         8.89 o
   1   9   4         70.03         70.02         5.26 o
   2   9   4         41.20         44.34         8.33 o
   3   9   4          5.66          4.52         2.52 o
   4   9   4          7.51         21.79        12.51 o
 -13   1   5          1.30          0.90         4.29 o
 -12   1   5          8.79         12.17         4.19 o
 -11   1   5         24.71         32.66         4.65 o
 -10   1   5        276.98        254.39        13.01 o
  -9   1   5         32.12         36.49         7.14 o
  -8   1   5         17.59         20.22         5.27 o
  -7   1   5          1.35          2.21         2.28 o
  -6   1   5          0.51          2.99         2.06 o
  -5   1   5        187.14        186.44         7.73 o
  -4   1   5        984.80       1054.33        33.89 o
  -3   1   5       5170.91       4317.91        49.22 o
  -2   1   5        411.50        431.13        12.34 o
  -1   1   5         30.05         32.55         3.47 o
   0   1   5         11.33         16.67         3.31 o
   1   1   5        656.46        723.49        11.06 o
   2   1   5        455.61        390.17         7.64 o
   3   1   5          8.61          7.37         1.50 o
   4   1   5       4165.24       4067.71        70.14 o
   5   1   5        667.96        666.58        15.47 o
   6   1   5        109.39         90.62         7.88 o
   7   1   5         19.78         18.81         4.17 o
   8   1   5         17.49         11.06         2.74 o
   9   1   5         14.29         14.89         3.38 o
  10   1   5         11.20         10.49         3.35 o
  11   1   5          0.72          0.94         2.01 o
  12   1   5          1.32          3.79         1.64 o
 -13   2   5        153.98        162.35        13.91 o
 -12   2   5        349.89        365.10        18.10 o
 -11   2   5         57.76         45.92         5.31 o
 -10   2   5        802.94        836.91        22.68 o
  -9   2   5        254.05        262.88        11.56 o
  -8   2   5        123.42        108.87         9.15 o
  -7   2   5        355.54        356.17        15.73 o
  -6   2   5         68.83         55.61         5.11 o
  -5   2   5       2162.50       2670.40        46.02 o
  -4   2   5       1807.98       2028.28        39.69 o
  -3   2   5       1749.76       1891.88        26.62 o
  -2   2   5       2666.64       2780.29        45.86 o
  -1   2   5       1115.83       1135.50        20.60 o
   0   2   5          0.99          3.34         2.12 o
   1   2   5        194.32        205.42        10.44 o
   2   2   5         77.80         83.78         3.94 o
   3   2   5        194.96        216.45         7.52 o
   4   2   5       2079.75       2201.14        43.47 o
   5   2   5        713.76        680.75        17.78 o
   6   2   5        811.71        830.36        26.12 o
   7   2   5        399.77        364.16        16.98 o
   8   2   5         35.10         37.62         4.63 o
   9   2   5         23.57         22.98         4.30 o
  10   2   5         18.78         24.02         4.96 o
  11   2   5          5.33          2.09         2.45 o
  12   2   5        101.57        114.23         8.49 o
 -12   3   5          7.18          5.98         2.28 o
 -11   3   5        147.82        150.76         8.84 o
 -10   3   5          2.29          4.18         2.40 o
  -9   3   5        407.47        399.80        16.13 o
  -8   3   5         14.46         13.91         3.37 o
  -7   3   5        169.00        179.26        11.64 o
  -6   3   5         62.68         54.05         6.35 o
  -5   3   5         90.57         71.43         6.75 o
  -4   3   5        544.98        599.53        28.92 o
  -3   3   5        150.15        162.65         7.92 o
  -2   3   5         55.13         71.45         5.79 o
  -1   3   5        565.44        572.56        15.95 o
   0   3   5        160.86        136.25         7.85 o
   1   3   5         18.99         18.98         2.81 o
   2   3   5        477.84        470.33        11.37 o
   3   3   5       1264.92       1220.48        27.26 o
   4   3   5         14.23         21.84         3.97 o
   5   3   5        345.92        351.37        20.22 o
   6   3   5        469.15        436.27        23.43 o
   7   3   5        200.78        187.49         9.66 o
   8   3   5          6.57          3.37         2.11 o
   9   3   5         16.35         12.46         4.98 o
  10   3   5         97.39         88.54        10.35 o
  11   3   5        179.26        172.67        12.09 o
  12   3   5         79.70         85.84        10.05 o
 -12   4   5         22.28         32.35         4.35 o
 -11   4   5         31.78         34.27         5.92 o
 -10   4   5        278.93        296.62        15.03 o
  -9   4   5         49.53         50.37         5.75 o
  -8   4   5         23.30         14.43         3.00 o
  -7   4   5         21.07         20.15         4.69 o
  -6   4   5        356.10        337.17        16.46 o
  -5   4   5         58.69         49.73         5.22 o
  -4   4   5        260.95        240.53        11.00 o
  -3   4   5         35.96         43.08         5.55 o
  -2   4   5        454.75        455.51        15.89 o
  -1   4   5         19.27         19.83         3.22 o
   0   4   5        123.54        108.60         8.01 o
   1   4   5        179.74        173.69         8.46 o
   2   4   5         55.85         52.03         4.86 o
   3   4   5        458.91        493.47        18.96 o
   4   4   5         45.91         42.79         5.97 o
   5   4   5        162.80        151.50        14.21 o
   6   4   5        203.82        191.62        11.09 o
   7   4   5         97.01         88.04         7.67 o
   8   4   5        109.65        106.04         8.27 o
   9   4   5         49.42         49.57         6.52 o
  10   4   5         59.17         77.89         9.19 o
  11   4   5         41.09         40.32         5.72 o
 -11   5   5        260.36        285.06        14.06 o
 -10   5   5        126.26        121.04        11.08 o
  -9   5   5        151.61        131.10        12.89 o
  -8   5   5        119.14        122.87        10.28 o
  -7   5   5        534.84        495.55        18.44 o
  -6   5   5         50.01         52.77         5.59 o
  -5   5   5        490.17        437.82        12.48 o
  -4   5   5         22.32         12.97         4.88 o
  -3   5   5       2610.72       2393.58        42.59 o
  -2   5   5        838.53        790.96        20.28 o
  -1   5   5        354.43        309.06        14.70 o
   0   5   5          2.00          1.88         1.88 o
   1   5   5        611.12        596.12        19.99 o
   2   5   5        698.48        697.30        27.68 o
   3   5   5        152.33        144.26        12.25 o
   4   5   5       1026.78       1070.55        19.39 o
   5   5   5         92.99         85.98         6.09 o
   6   5   5        717.07        698.27        15.84 o
   7   5   5        201.80        182.63        15.03 o
   8   5   5          1.11          1.61         3.09 o
   9   5   5         70.36         79.10         9.37 o
  10   5   5        130.60        153.88        10.72 o
 -10   6   5        119.69        114.12         7.01 o
  -9   6   5        102.74        104.86        10.43 o
  -8   6   5        233.55        221.23        12.91 o
  -7   6   5         29.28         22.64         4.94 o
  -6   6   5        445.36        483.76        21.51 o
  -5   6   5        277.54        264.96        10.89 o
  -4   6   5         28.71         38.99         5.40 o
  -3   6   5          3.20          2.29         3.60 o
  -2   6   5        203.54        217.98        13.99 o
  -1   6   5         18.59          9.85         2.46 o
   0   6   5        312.80        281.79        11.68 o
   1   6   5        137.69        149.13        11.29 o
   2   6   5        388.16        337.76        14.96 o
   3   6   5        907.59        846.06        28.03 o
   4   6   5        129.11        116.24         9.05 o
   5   6   5          6.55          7.73         3.63 o
   6   6   5         66.30         57.71         5.30 o
   7   6   5        169.32        176.39         9.09 o
   8   6   5        166.70        172.62        12.47 o
   9   6   5         84.48         97.52         8.23 o
  -9   7   5         48.99         55.13         4.59 o
  -8   7   5          0.39         -1.07         2.70 o
  -7   7   5        198.62        203.32        11.68 o
  -6   7   5         19.20         19.78         6.05 o
  -5   7   5         79.66         84.34         7.68 o
  -4   7   5         45.72         42.56         6.63 o
  -3   7   5         10.76         22.95         6.48 o
  -2   7   5         13.97         10.53         5.02 o
  -1   7   5         48.34         48.67         5.29 o
   0   7   5        315.69        340.35        17.64 o
   1   7   5        443.58        479.27        20.86 o
   2   7   5         23.92         20.60         4.85 o
   3   7   5          0.79          1.45         2.68 o
   4   7   5         43.70         39.81        16.61 o
   5   7   5        167.84        145.16        18.46 o
   6   7   5         41.58         51.08         7.99 o
   7   7   5         64.88         86.43        28.86 o
   8   7   5        172.18        214.12        15.27 o
  -7   8   5          0.28         -0.78         2.91 o
  -6   8   5        104.78        115.16         8.38 o
  -5   8   5          9.09         12.47         2.92 o
  -4   8   5        329.50        327.88        13.42 o
  -3   8   5         23.04         27.86         4.39 o
  -2   8   5          2.45          1.50         2.97 o
  -1   8   5         51.66         48.96         6.50 o
   0   8   5        363.34        373.71        17.08 o
   1   8   5        143.90        160.99         9.69 o
   2   8   5         35.93         51.76         6.62 o
   3   8   5         53.65         37.66         6.16 o
   4   8   5        208.24        219.48        15.23 o
   5   8   5         56.00         63.55         8.11 o
   6   8   5          1.86         14.50        25.97 o
  -4   9   5          2.80          7.45         2.91 o
  -3   9   5        130.72        143.72         8.37 o
  -2   9   5         64.52         69.87         7.47 o
  -1   9   5         38.15         36.20         4.60 o
   0   9   5        165.68        155.14        10.70 o
   1   9   5          0.55          3.55         2.49 o
   2   9   5          0.10          2.57         2.72 o
   3   9   5         33.14         38.97         5.46 o
   4   9   5         81.56        105.38         9.89 o
 -13   0   6         57.77         65.28         7.54 o
 -12   0   6        104.73         92.13        15.38 o
 -11   0   6          1.78          4.80         4.46 o
 -10   0   6        850.72        789.32        45.97 o
  -9   0   6         38.70         39.98         7.81 o
  -8   0   6        731.63        695.19        40.87 o
  -7   0   6        723.31        650.73        36.86 o
  -6   0   6        830.35        767.18        37.29 o
  -5   0   6         51.34         47.63         4.84 o
  -4   0   6       1450.82       1796.43       164.53 o
  -3   0   6       5951.95       6498.36        51.55 o
  -2   0   6        707.83        800.47        81.46 o
  -1   0   6       4196.27       4544.42        58.64 o
   0   0   6        723.46        727.40        50.74 o
   1   0   6       1046.86       1017.77        21.85 o
   2   0   6        399.75        421.42        11.68 o
   3   0   6        284.93        273.96        10.12 o
   4   0   6         19.45         12.08         3.67 o
   5   0   6        431.78        385.54        19.15 o
   6   0   6         67.24         67.44        12.37 o
   7   0   6        400.15        382.56        29.95 o
   8   0   6         72.32         87.24        14.97 o
   9   0   6          0.37          2.11         3.50 o
  10   0   6          0.33         -1.43         3.06 o
  11   0   6         28.70         40.15         6.46 o
  12   0   6          6.60          8.52         2.92 o
 -13   1   6         83.39         94.24         7.39 o
 -12   1   6          4.12          6.55         6.56 o
 -11   1   6        410.39        431.45        15.69 o
 -10   1   6         87.31         76.81         8.42 o
  -9   1   6        338.01        317.80        16.79 o
  -8   1   6       2306.92       2103.13       234.04 o
  -7   1   6         38.24         37.15         5.20 o
  -6   1   6       1111.23       1082.88        26.35 o
  -5   1   6          0.35          2.11         2.04 o
  -4   1   6       5828.04       6199.26        79.47 o
  -3   1   6       2749.07       2894.83        73.42 o
  -2   1   6       1435.34       1433.58        44.42 o
  -1   1   6       3045.81       3261.96        46.79 o
   0   1   6        245.76        240.37        10.95 o
   1   1   6       3847.49       4196.37        57.29 o
   2   1   6       3766.16       3993.81        38.16 o
   3   1   6        172.61        192.31         5.95 o
   4   1   6        909.40        989.31        17.90 o
   5   1   6        393.54        367.21        11.95 o
   6   1   6        627.97        574.60        20.04 o
   7   1   6          2.01          2.24         3.09 o
   8   1   6         15.02         -1.35         3.20 o
   9   1   6          0.93         -2.69         3.28 o
  10   1   6         49.03         41.51         6.06 o
  11   1   6         26.87         26.24         4.41 o
  12   1   6          0.15         -2.60         2.60 o
 -13   2   6        112.91        121.71        11.25 o
 -12   2   6         66.29         70.07         8.31 o
 -11   2   6        356.29        350.01        20.51 o
 -10   2   6        195.88        189.19        13.75 o
  -9   2   6         42.77         38.60         4.63 o
  -8   2   6         62.54         56.87         5.33 o
  -7   2   6        368.64        387.18        20.92 o
  -6   2   6        375.03        394.96        26.43 o
  -5   2   6       1576.24       1527.29        39.83 o
  -4   2   6        400.30        487.80        18.71 o
  -3   2   6       1099.72       1138.36        25.32 o
  -2   2   6       1960.14       2178.65        91.81 o
  -1   2   6        717.89        657.61        16.01 o
   0   2   6        523.08        489.71        22.84 o
   1   2   6         83.76         83.01         7.03 o
   2   2   6        724.99        732.28        19.86 o
   3   2   6        664.78        645.03        16.07 o
   4   2   6          0.41          2.07         1.66 o
   5   2   6       2605.53       2604.50        53.79 o
   6   2   6         26.92         27.05         5.32 o
   7   2   6       1333.99       1327.42        24.96 o
   8   2   6        152.46        127.18        10.86 o
   9   2   6         13.69          7.85         3.34 o
  10   2   6         39.48         32.61         5.22 o
  11   2   6          8.70          9.33         2.78 o
  12   2   6         22.62         23.77         5.63 o
 -12   3   6          1.36          2.89         2.34 o
 -11   3   6        122.22        130.30         8.13 o
 -10   3   6         75.82         73.95         6.86 o
  -9   3   6          5.65          4.86         2.64 o
  -8   3   6        396.73        359.34        14.35 o
  -7   3   6          9.73          8.26         4.85 o
  -6   3   6        923.28        821.90        24.22 o
  -5   3   6        109.97        109.66         8.50 o
  -4   3   6        647.29        635.09        16.58 o
  -3   3   6         96.65         99.76         7.09 o
  -2   3   6        102.21         79.85         8.03 o
  -1   3   6         17.61         25.63         5.02 o
   0   3   6         12.63         12.35         3.92 o
   1   3   6        730.67        739.59        21.88 o
   2   3   6       1720.22       1870.20        64.54 o
   3   3   6          5.57          6.41         1.87 o
   4   3   6         59.75         53.85         6.17 o
   5   3   6       1009.56        962.08        34.22 o
   6   3   6          1.15         -1.00         3.27 o
   7   3   6        718.59        649.86        20.61 o
   8   3   6          1.22          5.43         2.68 o
   9   3   6          0.58         -0.64         2.85 o
  10   3   6         29.85         42.41         7.16 o
  11   3   6          9.69          9.95         2.91 o
 -12   4   6          2.71          2.89         2.95 o
 -11   4   6          7.73          9.12         3.34 o
 -10   4   6          4.96          1.94         2.69 o
  -9   4   6         53.27         56.20         6.18 o
  -8   4   6        415.02        430.37        16.62 o
  -7   4   6        141.56        158.97        10.15 o
  -6   4   6         77.75         69.83         6.64 o
  -5   4   6          2.19         -0.76         2.50 o
  -4   4   6        102.06         88.71         8.15 o
  -3   4   6       1232.47       1223.26        32.51 o
  -2   4   6        303.96        292.57        13.66 o
  -1   4   6        132.56        120.88         8.80 o
   0   4   6        696.50        708.45        20.74 o
   1   4   6        956.25        881.12        36.86 o
   2   4   6        355.61        383.70        13.50 o
   3   4   6         51.05         56.21         7.90 o
   4   4   6          0.12          1.52         3.49 o
   5   4   6          3.62          6.72         2.45 o
   6   4   6        499.59        477.82        17.69 o
   7   4   6        116.37         92.70         9.15 o
   8   4   6         30.50         25.61         5.12 o
   9   4   6         22.39         33.25         5.59 o
  10   4   6          2.18          4.35         3.31 o
  11   4   6          0.63          2.10         1.65 o
 -11   5   6          0.01          1.89         1.91 o
 -10   5   6          0.28          4.13         5.43 o
  -9   5   6         77.43         70.95         9.53 o
  -8   5   6         71.30         67.40         8.63 o
  -7   5   6         19.57         14.64         4.18 o
  -6   5   6        130.96        120.64         7.43 o
  -5   5   6        384.74        363.90        13.62 o
  -4   5   6        378.76        338.37        16.66 o
  -3   5   6         37.99         31.47         5.16 o
  -2   5   6         14.41         12.65         6.60 o
  -1   5   6        194.85        202.17        12.25 o
   0   5   6          0.24          2.53         2.03 o
   1   5   6          1.07          2.54         2.03 o
   2   5   6          3.89          5.59         3.30 o
   3   5   6        177.21        180.26        15.00 o
   4   5   6         13.89         16.24         2.92 o
   5   5   6         89.51         84.19         6.10 o
   6   5   6         36.32         33.50         4.58 o
   7   5   6         26.62         23.69         4.95 o
   8   5   6          6.00          4.66         2.97 o
   9   5   6         21.43         18.99         4.93 o
  10   5   6         20.24         17.86         4.05 o
 -10   6   6         26.19         26.61         3.51 o
  -9   6   6         77.35         95.99         9.71 o
  -8   6   6          2.08          6.32         2.96 o
  -7   6   6         29.52         34.48         5.82 o
  -6   6   6         26.11         25.24         5.55 o
  -5   6   6         32.59         28.64         4.14 o
  -4   6   6        474.79        436.09        19.96 o
  -3   6   6        943.84        923.62        29.59 o
  -2   6   6       1331.76       1367.11        65.95 o
  -1   6   6         23.78         24.99         4.20 o
   0   6   6        504.41        487.05        20.34 o
   1   6   6         52.20         48.74         5.72 o
   2   6   6          4.54          2.75         2.28 o
   3   6   6         56.28         48.09         7.14 o
   4   6   6          8.33         14.06         3.84 o
   5   6   6        123.45         97.00         8.03 o
   6   6   6         35.13         25.90         3.66 o
   7   6   6        423.36        429.07        12.89 o
   8   6   6         25.67         33.00         4.50 o
   9   6   6          1.60         -2.23         3.23 o
  -9   7   6         15.75         18.11         3.53 o
  -8   7   6         16.98         17.29         4.20 o
  -7   7   6          0.31          1.64         2.25 o
  -6   7   6         18.22         18.19         5.90 o
  -5   7   6         84.50         86.50         8.87 o
  -4   7   6          1.87          3.96         3.03 o
  -3   7   6         61.08         60.93         9.73 o
  -2   7   6        169.65        165.85        15.71 o
  -1   7   6        288.71        277.88        12.26 o
   0   7   6        475.18        511.81        18.54 o
   1   7   6         51.26         62.93         7.97 o
   2   7   6        121.62        112.98        10.15 o
   3   7   6         14.23          7.27         3.98 o
   4   7   6          7.54          0.87         4.69 o
   5   7   6         60.77         54.31         8.34 o
   6   7   6         13.20         14.44         5.74 o
   7   7   6         37.98         23.57         7.99 o
  -7   8   6         39.27         48.05         8.25 o
  -6   8   6          2.78          2.28         2.51 o
  -5   8   6        136.24        161.40        22.64 o
  -4   8   6         15.17         12.19         3.71 o
  -3   8   6         81.68         89.82         7.18 o
  -2   8   6         51.30         32.63         5.38 o
  -1   8   6         16.58         11.64         4.23 o
   0   8   6          0.66          0.55         2.77 o
   1   8   6        287.25        303.17        15.03 o
   2   8   6          1.57          4.42         3.92 o
   3   8   6        193.14        185.26        14.11 o
   4   8   6          1.97         -1.50         7.07 o
   5   8   6         32.37         27.95         5.21 o
   6   8   6          0.17          1.01         7.16 o
  -4   9   6         67.47         78.10         7.12 o
  -3   9   6         25.11         23.38         3.38 o
  -2   9   6        327.23        374.63        13.19 o
  -1   9   6         51.25         41.71         3.93 o
   0   9   6        312.46        295.38        16.11 o
   1   9   6          2.99         -2.39         7.27 o
   2   9   6         79.52         78.31         5.46 o
   3   9   6          0.36         -2.06         2.06 o
 -13   1   7          8.03         10.84         3.67 o
 -12   1   7         22.19         27.38         4.50 o
 -11   1   7        194.89        176.98        11.84 o
 -10   1   7        166.73        163.52        12.12 o
  -9   1   7        137.77        114.64         9.01 o
  -8   1   7        112.43        122.88         7.83 o
  -7   1   7        453.46        513.42        19.13 o
  -6   1   7          2.70          3.84         1.98 o
  -5   1   7        385.65        414.93        14.08 o
  -4   1   7        706.98        701.38        18.84 o
  -3   1   7       1883.87       2299.15        35.21 o
  -2   1   7        759.60        911.54        17.25 o
  -1   1   7        918.50       1096.18        20.61 o
   0   1   7        389.22        384.64        15.14 o
   1   1   7        252.64        307.26         9.57 o
   2   1   7        652.50        691.05        17.11 o
   3   1   7         78.77         72.16         5.53 o
   4   1   7        332.08        280.17        13.33 o
   5   1   7         46.35         53.64         5.38 o
   6   1   7         32.46         30.55         5.11 o
   7   1   7         82.64         81.87         8.33 o
   8   1   7        283.64        287.48        15.83 o
   9   1   7         12.77         11.94         3.80 o
  10   1   7          1.30         -0.23         3.27 o
  11   1   7         36.99         32.00         4.56 o
 -12   2   7         31.17         20.65         4.78 o
 -11   2   7         99.13        108.16        11.48 o
 -10   2   7        292.47        296.79        15.88 o
  -9   2   7        227.16        206.70        10.52 o
  -8   2   7        492.31        476.08        14.53 o
  -7   2   7        254.87        294.20        18.68 o
  -6   2   7        212.58        213.71        15.17 o
  -5   2   7         59.58         60.66         6.09 o
  -4   2   7        103.44        103.47         7.67 o
  -3   2   7       1007.70       1064.96        19.43 o
  -2   2   7       2131.96       2443.60        40.11 o
  -1   2   7       1437.54       1623.95        32.82 o
   0   2   7        772.09        843.80        18.84 o
   1   2   7         96.68        123.27         7.52 o
   2   2   7         51.96         76.58         5.55 o
   3   2   7        224.00        262.41        10.64 o
   4   2   7        154.72        142.04         9.02 o
   5   2   7        492.04        491.59        23.74 o
   6   2   7        196.46        159.58        20.06 o
   7   2   7       1241.65       1101.48        30.96 o
   8   2   7         70.79         70.08         8.32 o
   9   2   7         66.92         77.12         8.30 o
  10   2   7          0.68         -1.66         3.38 o
  11   2   7          7.34         10.22         2.81 o
 -12   3   7         46.40         53.82         4.79 o
 -11   3   7        106.96        118.80         8.92 o
 -10   3   7         21.04         10.45         4.11 o
  -9   3   7        591.93        562.03        22.27 o
  -8   3   7        191.70        202.59        10.28 o
  -7   3   7        132.29        123.16        10.35 o
  -6   3   7        160.00        143.21        10.32 o
  -5   3   7         72.47         65.72         6.77 o
  -4   3   7         80.72         77.96         6.19 o
  -3   3   7         25.83         11.35         3.53 o
  -2   3   7        142.00        165.32        11.82 o
  -1   3   7        401.97        355.72        17.10 o
   0   3   7        354.23        379.34        17.67 o
   1   3   7       1902.46       1881.44       100.42 o
   2   3   7        299.19        286.81        10.12 o
   3   3   7          3.03          4.94         1.94 o
   4   3   7         64.01         60.60         8.13 o
   5   3   7          0.95          1.10         4.55 o
   6   3   7          6.12          1.44         2.87 o
   7   3   7        343.62        333.76        17.29 o
   8   3   7        162.39        139.36        11.27 o
   9   3   7        182.41        174.37        11.89 o
  10   3   7         55.70         54.50         6.23 o
  11   3   7         27.83         38.61         4.23 o
 -11   4   7         36.62         33.54         3.67 o
 -10   4   7         58.40         55.71         5.57 o
  -9   4   7        266.18        255.30        14.80 o
  -8   4   7        423.95        438.43        19.00 o
  -7   4   7        100.52         86.70         7.72 o
  -6   4   7        612.71        594.09        19.15 o
  -5   4   7        795.87        780.32        30.79 o
  -4   4   7         83.63         82.43         8.01 o
  -3   4   7         57.74         51.90         6.23 o
  -2   4   7        542.18        489.13        18.33 o
  -1   4   7        184.12        161.14        12.82 o
   0   4   7        410.60        377.72        19.19 o
   1   4   7         55.54         64.66         8.06 o
   2   4   7        192.64        159.83        10.43 o
   3   4   7         38.32         39.64         5.69 o
   4   4   7        306.77        309.63        24.21 o
   5   4   7          1.45          2.15         2.78 o
   6   4   7          1.08          2.83         2.77 o
   7   4   7        116.86        104.15         9.98 o
   8   4   7        224.52        224.16        13.79 o
   9   4   7          0.28         -1.67         3.50 o
  10   4   7          2.51          4.22         2.20 o
 -11   5   7         63.83         69.90         8.98 o
 -10   5   7          2.63          3.48         2.92 o
  -9   5   7        616.63        617.21        26.70 o
  -8   5   7         93.75         93.34         9.47 o
  -7   5   7        503.14        476.45        20.71 o
  -6   5   7        200.12        210.07        10.72 o
  -5   5   7       1013.00        994.93        25.36 o
  -4   5   7        289.49        283.05        13.42 o
  -3   5   7       1067.70        984.02        28.10 o
  -2   5   7          0.62          0.70         2.10 o
  -1   5   7        677.50        623.91        44.76 o
   0   5   7        604.31        583.79        25.57 o
   1   5   7        244.14        224.22        15.89 o
   2   5   7          1.31         -1.46         1.53 o
   3   5   7        298.14        270.55        13.32 o
   4   5   7         41.58         52.71         5.41 o
   5   5   7        391.51        402.38        14.41 o
   6   5   7        141.09        152.07         9.80 o
   7   5   7         57.71         43.88         6.32 o
   8   5   7         99.03         93.89         8.34 o
   9   5   7         18.10         15.00         3.45 o
  10   5   7         14.56         17.08         3.38 o
 -10   6   7         98.31        105.06         7.54 o
  -9   6   7         42.56         52.71         6.73 o
  -8   6   7         60.68         60.31         6.61 o
  -7   6   7         14.72         15.66         4.04 o
  -6   6   7        395.34        418.49        19.36 o
  -5   6   7        190.18        173.58        10.98 o
  -4   6   7        793.86        762.53        33.36 o
  -3   6   7         33.26         15.69         3.89 o
  -2   6   7         10.53          5.00         2.71 o
  -1   6   7        340.81        294.95        14.17 o
   0   6   7        508.52        523.46        21.54 o
   1   6   7         34.56         28.92         5.48 o
   2   6   7        197.36        184.67        11.40 o
   3   6   7          4.39         -1.84         3.17 o
   4   6   7        196.78        196.38        14.60 o
   5   6   7        123.62        106.88         7.33 o
   6   6   7          9.26          6.86         2.74 o
   7   6   7          9.47          8.29         3.35 o
   8   6   7        109.30        111.48         8.95 o
  -8   7   7         27.94         24.38         3.40 o
  -7   7   7         19.88         21.40         4.01 o
  -6   7   7         93.99         86.48        10.45 o
  -5   7   7        193.32        201.33        12.93 o
  -4   7   7          0.04          1.25         3.49 o
  -3   7   7        381.10        406.72        23.93 o
  -2   7   7         14.14         11.61         7.33 o
  -1   7   7          1.27          1.20         3.04 o
   0   7   7        181.86        199.86        11.52 o
   1   7   7         79.21         61.05         6.45 o
   2   7   7         25.51         23.84         4.96 o
   3   7   7        222.56        224.49        17.18 o
   4   7   7         24.04         10.60         9.45 o
   5   7   7         55.44         41.22         9.94 o
   6   7   7          1.38          2.38         6.97 o
   7   7   7         61.09         60.48         7.59 o
  -6   8   7        247.25        248.71        10.87 o
  -5   8   7          0.05          1.96         2.74 o
  -4   8   7          5.57          4.62         2.14 o
  -3   8   7         56.00         42.81         5.07 o
  -2   8   7        606.24        675.83        21.87 o
  -1   8   7          0.09          1.19         1.93 o
   0   8   7         19.40         19.90         4.29 o
   1   8   7          4.16          2.68         2.96 o
   2   8   7        156.20        176.01        10.63 o
   3   8   7        132.10        153.55        34.56 o
   4   8   7          1.20          0.88         3.24 o
   5   8   7         10.95         15.51         3.87 o
  -3   9   7        155.55        172.54         9.82 o
  -2   9   7         25.15         17.07         2.93 o
  -1   9   7         28.56         25.30         3.35 o
   0   9   7         56.08         59.60         6.07 o
   1   9   7          8.26          5.69         2.02 o
   2   9   7          2.31         -5.72         5.72 o
 -12   0   8        106.31        128.96        15.16 o
 -11   0   8          0.70         -3.94         4.39 o
 -10   0   8         26.61         26.60         8.79 o
  -9   0   8        843.39        777.22        65.90 o
  -8   0   8       1940.95       2049.64        52.61 o
  -7   0   8       1297.91       1228.87        53.62 o
  -6   0   8          8.56          3.80         4.11 o
  -5   0   8       1779.06       1857.34        57.06 o
  -4   0   8        342.92        349.35        16.82 o
  -3   0   8        499.38        525.99        19.38 o
  -2   0   8       1578.83       1634.41        98.17 o
  -1   0   8       1026.98       1035.76        25.52 o
   0   0   8       3098.37       3536.78        48.29 o
   1   0   8         67.36         53.58         6.43 o
   2   0   8       3413.47       3992.72       195.97 o
   3   0   8       1657.89       1519.92        53.20 o
   4   0   8        109.00        113.18        15.91 o
   5   0   8        320.39        311.80        27.72 o
   6   0   8        990.91       1055.00        53.74 o
   7   0   8       1447.82       1485.36        65.36 o
   8   0   8        401.51        424.84        35.32 o
   9   0   8         51.62         72.58        14.81 o
  10   0   8          0.56          6.66         6.35 o
  11   0   8         26.40         30.70         7.40 o
 -12   1   8         31.73         36.21         4.00 o
 -11   1   8        682.41        714.74        23.08 o
 -10   1   8        323.54        297.62        16.15 o
  -9   1   8        442.47        434.79        17.30 o
  -8   1   8        356.42        350.37        14.98 o
  -7   1   8         24.23         30.90         5.25 o
  -6   1   8        163.60        140.67         9.91 o
  -5   1   8        639.81        639.23        22.49 o
  -4   1   8        249.94        222.09        10.38 o
  -3   1   8          0.45          1.22         1.61 o
  -2   1   8       3823.03       4055.29        54.56 o
  -1   1   8         99.19        100.31         8.36 o
   0   1   8        462.81        412.00        16.93 o
   1   1   8         67.88         97.99         7.05 o
   2   1   8         94.93         82.58         5.14 o
   3   1   8        153.75        175.45        10.20 o
   4   1   8          1.38          4.06         2.43 o
   5   1   8        570.67        586.22        21.51 o
   6   1   8        939.11        909.17        27.74 o
   7   1   8         65.98         81.04         8.49 o
   8   1   8        185.85        176.29        12.49 o
   9   1   8          0.46          2.48         3.40 o
  10   1   8        192.73        237.08        12.98 o
  11   1   8          1.69          2.79         2.01 o
 -12   2   8         24.68         27.84         5.30 o
 -11   2   8         90.98         79.57         9.89 o
 -10   2   8         69.91         76.28         8.34 o
  -9   2   8         38.59         34.26         4.99 o
  -8   2   8        225.48        221.84         9.80 o
  -7   2   8        348.95        326.97        11.47 o
  -6   2   8       1545.71       1574.66        60.43 o
  -5   2   8          3.37          1.81         1.85 o
  -4   2   8          9.04          9.71         2.80 o
  -3   2   8        335.21        286.99        15.26 o
  -2   2   8         74.80         73.60         7.76 o
  -1   2   8         75.52         74.40         7.85 o
   0   2   8         19.98         46.53         4.97 o
   1   2   8       1830.29       1801.22        84.70 o
   2   2   8         38.05         65.69         5.41 o
   3   2   8       1029.88       1173.11        64.38 o
   4   2   8          2.04          3.71         3.48 o
   5   2   8        220.28        229.72        21.50 o
   6   2   8         61.06         56.87         7.24 o
   7   2   8       1692.03       1747.25        39.66 o
   8   2   8         79.31         68.05         8.02 o
   9   2   8         35.48         32.85         5.48 o
  10   2   8        128.12        130.92         7.98 o
  11   2   8          5.59          9.63         2.50 o
 -12   3   8          0.12         -0.40         1.83 o
 -11   3   8         99.69         97.92         7.88 o
 -10   3   8          1.61          0.82         2.93 o
  -9   3   8        280.93        249.28        14.93 o
  -8   3   8        122.03        102.58         9.02 o
  -7   3   8         13.21          3.82         2.97 o
  -6   3   8          8.50         13.13         4.35 o
  -5   3   8         61.81         67.39         6.89 o
  -4   3   8       1602.65       1626.24        59.42 o
  -3   3   8          4.10          8.76         3.73 o
  -2   3   8        356.75        317.80        17.27 o
  -1   3   8         94.94        112.31        11.28 o
   0   3   8          2.38         11.44         3.86 o
   1   3   8         36.60         42.82         5.18 o
   2   3   8         11.96         15.09         3.01 o
   3   3   8         60.56         57.37         5.54 o
   4   3   8        340.28        346.71        25.03 o
   5   3   8        125.13        120.37         8.75 o
   6   3   8         27.86         25.51         5.16 o
   7   3   8          7.89          9.82         3.72 o
   8   3   8         99.30        110.45        10.04 o
   9   3   8        221.33        196.31        12.19 o
  10   3   8        153.61        160.30         8.31 o
  11   3   8          5.35          7.23         3.80 o
 -11   4   8          5.10          4.13         3.94 o
 -10   4   8         14.41         13.87         4.27 o
  -9   4   8        114.91        125.23        10.05 o
  -8   4   8        163.76        149.84        13.52 o
  -7   4   8        195.73        182.34        15.70 o
  -6   4   8        202.30        172.34        12.53 o
  -5   4   8        512.53        477.70        19.98 o
  -4   4   8         44.64         33.60         5.31 o
  -3   4   8         75.02         54.80         9.63 o
  -2   4   8       1001.79        956.98        32.31 o
  -1   4   8        566.15        489.19        29.27 o
   0   4   8        683.43        685.48        26.98 o
   1   4   8          6.15          8.21         3.52 o
   2   4   8         48.45         46.36         5.97 o
   3   4   8        102.31        108.19        11.12 o
   4   4   8        316.41        315.06        13.94 o
   5   4   8        129.48        135.89        11.01 o
   6   4   8         41.03         39.07         6.24 o
   7   4   8        135.83        148.09        14.23 o
   8   4   8         50.74         47.94         6.54 o
   9   4   8         18.44         11.54         3.39 o
  10   4   8          0.18          2.77         2.19 o
 -10   5   8          8.41          2.46         2.43 o
  -9   5   8         51.59         55.82         6.37 o
  -8   5   8         14.54         15.52         4.23 o
  -7   5   8          3.12          7.48         4.04 o
  -6   5   8        101.14        105.90         9.73 o
  -5   5   8         33.69         30.08         5.77 o
  -4   5   8        456.25        448.27        20.15 o
  -3   5   8          1.60          2.95         1.75 o
  -2   5   8        231.87        198.66         9.03 o
  -1   5   8        266.65        234.48        10.64 o
   0   5   8        418.81        436.33        16.28 o
   1   5   8         15.97         15.49         3.04 o
   2   5   8         13.94         12.88         5.00 o
   3   5   8        104.95         91.21         7.00 o
   4   5   8         48.84         51.67         5.41 o
   5   5   8         95.96        100.13         8.24 o
   6   5   8          0.53         -3.02         3.02 o
   7   5   8         21.32         18.82         4.57 o
   8   5   8          0.23         -1.25         2.58 o
   9   5   8          1.56         -0.59         1.96 o
  -9   6   8         61.47         57.77         9.42 o
  -8   6   8         22.87         22.52         3.43 o
  -7   6   8         16.80          7.41         2.77 o
  -6   6   8          6.51          8.27         2.65 o
  -5   6   8         31.37         38.42         5.43 o
  -4   6   8         77.14         60.58         9.70 o
  -3   6   8        211.99        211.66        17.70 o
  -2   6   8         40.30         34.92         5.94 o
  -1   6   8        698.70        696.33        25.13 o
   0   6   8        523.13        515.21        21.42 o
   1   6   8        321.99        338.62        15.11 o
   2   6   8         11.90          8.09         3.74 o
   3   6   8         28.35         28.96         5.66 o
   4   6   8          0.05         -0.03         4.52 o
   5   6   8         22.57         16.86         3.81 o
   6   6   8         23.64         21.22         4.09 o
   7   6   8          0.10          2.11         4.40 o
   8   6   8          1.62         -2.06         2.70 o
  -8   7   8          9.43         11.61         4.35 o
  -7   7   8         98.17        105.90         7.53 o
  -6   7   8          0.19          3.15         3.20 o
  -5   7   8         38.71         30.62         8.75 o
  -4   7   8          8.33          5.54         3.28 o
  -3   7   8          0.41          3.16         5.38 o
  -2   7   8          2.09         -2.50         2.50 o
  -1   7   8        114.85        131.76         9.41 o
   0   7   8        141.55        125.38         9.10 o
   1   7   8         23.59         16.89         3.73 o
   2   7   8        216.06        206.95        13.01 o
   3   7   8         18.05         10.52         4.87 o
   4   7   8         91.74         81.08         9.42 o
   5   7   8          1.70          1.17         4.10 o
   6   7   8          7.86         14.05         8.91 o
  -6   8   8         28.51         24.04         3.28 o
  -5   8   8          7.38          6.29         3.34 o
  -4   8   8         23.84         21.97         3.79 o
  -3   8   8         18.19         20.52         3.38 o
  -2   8   8        212.31        235.92        12.44 o
  -1   8   8         81.31        100.76         6.96 o
   0   8   8          5.83         10.32         3.29 o
   1   8   8          0.77          1.00         2.66 o
   2   8   8        111.43        120.34        10.86 o
   3   8   8        166.95        192.61        12.66 o
   4   8   8          2.59         -1.19         4.78 o
  -2   9   8         29.64         30.37         5.80 o
  -1   9   8         51.47         58.74         8.25 o
   0   9   8        206.46        201.19        14.62 o
 -12   1   9         54.82         61.42         5.67 o
 -11   1   9          0.09          2.80         3.29 o
 -10   1   9          3.32          7.74         4.28 o
  -9   1   9        219.44        215.27        12.19 o
  -8   1   9       1417.37       1401.05        35.31 o
  -7   1   9        223.99        206.49         9.08 o
  -6   1   9          0.05         -1.61         5.30 o
  -5   1   9         19.96         12.97         3.44 o
  -4   1   9          0.98          1.65         2.01 o
  -3   1   9        354.41        408.18        14.38 o
  -2   1   9         34.10         25.64         4.96 o
  -1   1   9        101.02         82.51         8.32 o
   0   1   9       1355.02       1522.11       155.95 o
   1   1   9       1500.46       1672.23        37.34 o
   2   1   9          1.15          2.18         2.38 o
   3   1   9         11.15          5.02         3.25 o
   4   1   9         65.93         63.38         9.00 o
   5   1   9         11.43         12.62         4.48 o
   6   1   9        124.22         99.56        11.44 o
   7   1   9         89.85         95.22         9.31 o
   8   1   9          0.16          4.02         2.94 o
   9   1   9         23.85         23.64         5.04 o
  10   1   9         91.34         94.55         7.66 o
  11   1   9         20.95         17.48         3.84 o
 -12   2   9        151.72        182.69        11.25 o
 -11   2   9          0.22         -0.05         3.43 o
 -10   2   9          3.46         -2.18         4.33 o
  -9   2   9         27.76         24.87         4.31 o
  -8   2   9         23.07         23.98         3.27 o
  -7   2   9          5.40          0.18         2.31 o
  -6   2   9        306.92        293.52        18.73 o
  -5   2   9        157.41        170.20        13.68 o
  -4   2   9        667.55        742.39        26.01 o
  -3   2   9         76.61         89.01         9.15 o
  -2   2   9         47.38         49.00         6.83 o
  -1   2   9        252.58        226.70        14.07 o
   0   2   9          1.38          2.23         2.23 o
   1   2   9        336.44        414.34        16.57 o
   2   2   9        638.98        668.23        27.64 o
   3   2   9        217.60        266.08        12.55 o
   4   2   9         22.63         20.89         4.05 o
   5   2   9         57.00         71.92         6.10 o
   6   2   9        128.27        122.79        10.62 o
   7   2   9         73.13         72.78         8.54 o
   8   2   9          5.65          8.18         3.69 o
   9   2   9         73.56         55.52         5.80 o
  10   2   9         36.08         30.12         3.77 o
 -11   3   9          1.42         -3.14         3.14 o
 -10   3   9         65.83         66.58         7.29 o
  -9   3   9         74.27         67.99         7.86 o
  -8   3   9         27.63         19.48         3.43 o
  -7   3   9        390.08        354.10        15.38 o
  -6   3   9         49.15         56.33         6.10 o
  -5   3   9        406.65        450.83        35.14 o
  -4   3   9        116.46        120.92         9.57 o
  -3   3   9        167.80        143.13        12.26 o
  -2   3   9        723.44        685.58        26.35 o
  -1   3   9         10.65         13.17         4.27 o
   0   3   9        430.91        439.70        21.24 o
   1   3   9        526.21        560.16        19.70 o
   2   3   9         14.82         17.78         3.49 o
   3   3   9        507.85        492.93        25.25 o
   4   3   9          0.16         -0.83         2.42 o
   5   3   9        516.33        502.29        21.10 o
   6   3   9        321.35        335.96        17.73 o
   7   3   9         12.86         11.52         4.12 o
   8   3   9         37.77         43.53         6.38 o
   9   3   9        281.05        282.64        12.69 o
  10   3   9         34.87         29.44         3.33 o
 -11   4   9        185.62        228.89        11.84 o
 -10   4   9          3.14          2.29         2.29 o
  -9   4   9         40.25         39.40         5.71 o
  -8   4   9          0.93          3.69         3.18 o
  -7   4   9        446.02        423.08        24.04 o
  -6   4   9        392.14        334.45        17.57 o
  -5   4   9         26.57         13.45         6.53 o
  -4   4   9       1051.62        997.01        20.05 o
  -3   4   9        378.60        364.76        17.19 o
  -2   4   9        212.03        185.44        14.78 o
  -1   4   9        197.40        164.63        13.84 o
   0   4   9        426.16        363.90        20.43 o
   1   4   9        237.14        206.43        12.66 o
   2   4   9        469.69        444.67        18.59 o
   3   4   9         55.69         51.35         5.81 o
   4   4   9        508.33        498.98        18.00 o
   5   4   9        134.00        133.48        13.04 o
   6   4   9        126.18        136.16        11.19 o
   7   4   9         15.28         13.71         4.34 o
   8   4   9          1.68          2.56         3.16 o
   9   4   9         10.75         10.00         2.85 o
 -10   5   9        208.00        219.12        12.14 o
  -9   5   9        242.94        256.14        15.67 o
  -8   5   9         40.98         43.47         6.07 o
  -7   5   9         86.05         85.92         7.37 o
  -6   5   9         37.43         46.75         6.52 o
  -5   5   9        276.85        269.34        15.35 o
  -4   5   9         43.77         40.74         5.43 o
  -3   5   9        568.86        543.10        16.75 o
  -2   5   9        304.65        290.86        12.07 o
  -1   5   9       1869.11       1774.95        48.97 o
   0   5   9        209.70        199.44        11.46 o
   1   5   9        375.13        372.79        17.99 o
   2   5   9         22.24         19.46         4.92 o
   3   5   9          2.24          4.13         2.52 o
   4   5   9          1.78          0.58         2.66 o
   5   5   9         70.17         76.19         7.80 o
   6   5   9         59.67         70.26         7.91 o
   7   5   9        102.38        112.33         9.20 o
   8   5   9         84.30         86.05         7.14 o
   9   5   9          9.06          8.37         2.51 o
  -9   6   9         56.99         54.02         4.70 o
  -8   6   9        149.76        173.14         8.40 o
  -7   6   9         52.94         56.32         5.48 o
  -6   6   9        142.19        145.25         9.30 o
  -5   6   9        225.77        220.79        11.99 o
  -4   6   9         22.03         14.09         3.69 o
  -3   6   9        125.92         96.75         9.77 o
  -2   6   9        957.19       1015.50        30.31 o
  -1   6   9         86.32         79.05         8.72 o
   0   6   9         43.35         43.00         6.57 o
   1   6   9        131.20        133.53         9.50 o
   2   6   9        547.99        581.34        19.82 o
   3   6   9         13.79         15.50         4.66 o
   4   6   9        166.31        159.76        11.60 o
   5   6   9         46.84         41.40         5.55 o
   6   6   9        111.27        120.35         8.28 o
   7   6   9          0.75         -1.02         2.41 o
  -7   7   9          2.84          1.97         1.38 o
  -6   7   9         15.90         18.86         4.86 o
  -5   7   9        182.86        198.80        11.89 o
  -4   7   9        332.41        374.08        17.06 o
  -3   7   9        120.37        103.11        13.29 o
  -2   7   9          9.95          9.92         3.03 o
  -1   7   9        185.32        202.84        10.08 o
   0   7   9        121.35        124.34         8.74 o
   1   7   9         36.05         30.64         4.58 o
   2   7   9        332.46        333.77        16.00 o
   3   7   9        199.36        241.46        15.16 o
   4   7   9         62.96         63.23         8.81 o
   5   7   9        222.89        258.13        13.51 o
  -5   8   9          8.86          7.99         2.76 o
  -4   8   9         39.77         46.22         4.19 o
  -3   8   9          0.53         -1.88         1.88 o
  -2   8   9         94.06         93.12         7.44 o
  -1   8   9         89.30         92.48         7.33 o
   0   8   9        426.77        490.91        16.47 o
   1   8   9         53.17         69.81         8.08 o
   2   8   9         31.67         27.74         4.99 o
   3   8   9          5.21         -0.23         9.91 o
   4   8   9          8.56         15.91         4.62 o
 -12   0  10        326.57        405.66        23.02 o
 -11   0  10         34.34         32.05         5.99 o
 -10   0  10        142.44        124.63        17.30 o
  -9   0  10        145.22        112.51        12.58 o
  -8   0  10       1052.68       1174.58        39.31 o
  -7   0  10          5.59          6.36         3.67 o
  -6   0  10       6347.97       5821.64       114.54 o
  -5   0  10       1262.61       1203.33        51.95 o
  -4   0  10         75.29         39.74         9.69 o
  -3   0  10       1661.55       1413.40        53.84 o
  -2   0  10         58.54         63.42         7.50 o
  -1   0  10        120.38        135.74        11.05 o
   0   0  10        932.84       1018.61        30.37 o
   1   0  10       2871.27       2844.73       179.86 o
   2   0  10        733.04        857.76        28.61 o
   3   0  10        520.20        572.27        36.74 o
   4   0  10         70.42         47.24        11.55 o
   5   0  10         20.72         15.48         5.15 o
   6   0  10         61.29         61.31        13.42 o
   7   0  10        145.63        128.70        20.00 o
   8   0  10         31.38         27.21         9.69 o
   9   0  10          0.70          0.02         5.27 o
  10   0  10          4.31          4.43         4.38 o
 -12   1  10          0.63          2.66         2.23 o
 -11   1  10        157.71        179.01        10.75 o
 -10   1  10         18.13         16.16         4.23 o
  -9   1  10        113.11        118.27         8.93 o
  -8   1  10        681.37        598.58        19.80 o
  -7   1  10         20.62         22.77         4.00 o
  -6   1  10        195.50        203.85        17.19 o
  -5   1  10        974.70        960.77        36.42 o
  -4   1  10        167.40        176.04        11.02 o
  -3   1  10        463.41        403.05        20.65 o
  -2   1  10          3.44          3.78         2.54 o
  -1   1  10        441.69        446.07        20.13 o
   0   1  10        140.58        137.66        11.48 o
   1   1  10          0.75          2.88         1.88 o
   2   1  10         11.03         22.47         3.19 o
   3   1  10        173.11        170.47        14.34 o
   4   1  10        188.77        204.10        16.39 o
   5   1  10         42.90         37.94         5.99 o
   6   1  10          8.87          8.04         3.37 o
   7   1  10         65.31         68.86         8.17 o
   8   1  10        410.21        425.62        18.72 o
   9   1  10         16.47         19.20         6.56 o
  10   1  10         88.82        101.91        11.79 o
 -12   2  10        198.65        233.26        11.41 o
 -11   2  10         64.42         56.59         6.03 o
 -10   2  10        188.76        193.81        11.84 o
  -9   2  10         16.15         14.11         3.34 o
  -8   2  10        290.65        298.11        14.18 o
  -7   2  10          1.13          1.78         2.58 o
  -6   2  10         32.56         29.65         4.07 o
  -5   2  10         24.39         21.44         6.03 o
  -4   2  10         11.07          7.95         4.00 o
  -3   2  10        806.71        755.25        98.44 o
  -2   2  10        948.29        867.54        29.40 o
  -1   2  10        770.68        739.83        76.36 o
   0   2  10       1123.46       1128.33        33.62 o
   1   2  10        109.02         96.99        10.87 o
   2   2  10        128.72        124.68         9.58 o
   3   2  10        299.10        294.41        15.30 o
   4   2  10          1.89         -2.17         2.17 o
   5   2  10          3.45         -0.54         3.64 o
   6   2  10        276.62        272.41        15.95 o
   7   2  10        429.20        437.61        28.27 o
   8   2  10          2.05          2.78         2.41 o
   9   2  10         91.21         93.36         6.78 o
  10   2  10        117.35        115.78         7.04 o
 -11   3  10        381.03        424.34        13.68 o
 -10   3  10          1.23          3.84         2.81 o
  -9   3  10         25.78         24.93         4.31 o
  -8   3  10         28.22         28.34         4.46 o
  -7   3  10        352.24        311.90        16.75 o
  -6   3  10        451.61        377.06        15.85 o
  -5   3  10         26.14         30.26         4.40 o
  -4   3  10          2.09          4.38         2.32 o
  -3   3  10       1222.81       1099.75        68.81 o
  -2   3  10        192.53        176.22        15.41 o
  -1   3  10          1.86          3.41         3.83 o
   0   3  10          9.11          5.01         3.18 o
   1   3  10        537.66        530.29        19.84 o
   2   3  10         42.34         41.63         7.29 o
   3   3  10         44.55         43.73         3.78 o
   4   3  10         78.28         74.96         8.19 o
   5   3  10          6.75          5.75         4.41 o
   6   3  10        243.49        243.25        15.11 o
   7   3  10          0.71         -0.88         3.09 o
   8   3  10         18.28         22.41         4.71 o
   9   3  10         48.18         43.72         4.50 o
  10   3  10        119.18        122.52        14.21 o
 -10   4  10        193.85        194.22         9.94 o
  -9   4  10          0.06          3.01         3.85 o
  -8   4  10         48.32         45.61         8.34 o
  -7   4  10         10.63          5.51         3.72 o
  -6   4  10        171.29        153.18        14.71 o
  -5   4  10         19.82         19.50         4.72 o
  -4   4  10         60.02         59.94         6.40 o
  -3   4  10        531.92        526.77        18.14 o
  -2   4  10        622.99        619.04        16.08 o
  -1   4  10        108.73         92.93         7.70 o
   0   4  10         84.43         91.15         7.55 o
   1   4  10        619.62        620.21        22.88 o
   2   4  10        938.64        975.08        31.45 o
   3   4  10         54.05         40.90         5.59 o
   4   4  10          0.12         -2.43         2.43 o
   5   4  10        116.48        110.60        10.28 o
   6   4  10         17.23          8.76         3.90 o
   7   4  10        161.81        176.98        12.06 o
   8   4  10         17.00          7.58         2.96 o
   9   4  10          8.71         10.14         2.52 o
 -10   5  10         30.16         29.75         5.35 o
  -9   5  10          4.84          2.82         2.69 o
  -8   5  10          8.03          4.15         2.48 o
  -7   5  10        454.72        421.24        18.56 o
  -6   5  10         56.08         62.76         9.71 o
  -5   5  10         29.35         18.62         5.68 o
  -4   5  10         13.94         19.95         4.37 o
  -3   5  10          0.31         -3.96         3.96 o
  -2   5  10        195.55        194.65        10.09 o
  -1   5  10         44.00         37.97         6.17 o
   0   5  10        243.58        253.83        13.03 o
   1   5  10         26.75         33.56         5.83 o
   2   5  10        132.42        111.87        10.36 o
   3   5  10         74.78         80.39         7.36 o
   4   5  10          0.51         -0.17         2.82 o
   5   5  10         16.96         16.37         6.23 o
   6   5  10        167.88        164.32        13.52 o
   7   5  10         12.66         11.28         4.14 o
   8   5  10          4.33          3.01         2.22 o
  -9   6  10        153.08        150.43        12.22 o
  -8   6  10          0.14          1.44         1.84 o
  -7   6  10         41.75         38.30         5.20 o
  -6   6  10         17.04         19.56         3.70 o
  -5   6  10         13.15          9.25         3.06 o
  -4   6  10        154.19        164.94        11.90 o
  -3   6  10        186.83        168.52        14.92 o
  -2   6  10        281.06        275.57        15.82 o
  -1   6  10          0.04          2.54         3.15 o
   0   6  10         86.81         95.30         9.23 o
   1   6  10          5.97          2.65         2.80 o
   2   6  10         79.52         73.57         8.32 o
   3   6  10          3.81          5.65         2.92 o
   4   6  10        134.93        157.40        10.95 o
   5   6  10          7.07          6.03         2.96 o
   6   6  10         24.24         22.36         4.70 o
   7   6  10         22.42         18.50         4.65 o
  -7   7  10        156.88        179.11        14.63 o
  -6   7  10         28.03         38.85         4.48 o
  -5   7  10         56.15         77.28         7.02 o
  -4   7  10          1.05          1.47         2.77 o
  -3   7  10        226.48        202.10        15.21 o
  -2   7  10         11.05          5.01         4.18 o
  -1   7  10          5.40          3.31         2.07 o
   0   7  10        213.32        215.16        10.94 o
   1   7  10        239.25        233.33        13.31 o
   2   7  10        129.11        146.82        10.17 o
   3   7  10         45.49         49.52         5.61 o
   4   7  10         10.93          4.43         9.39 o
   5   7  10         92.09         97.53        10.22 o
  -4   8  10         91.83        101.89         6.23 o
  -3   8  10          1.29          1.26         1.49 o
  -2   8  10         73.13         84.30         6.35 o
  -1   8  10          0.24         -0.92         2.48 o
   0   8  10          6.93          6.87         2.67 o
   1   8  10          0.71          1.08         2.46 o
   2   8  10         94.19        100.08         9.12 o
   3   8  10         30.89         44.96         6.89 o
 -12   1  11         38.57         26.75         5.89 o
 -11   1  11          4.06          8.36         2.85 o
 -10   1  11        216.24        204.59        12.15 o
  -9   1  11          5.77          4.13         2.42 o
  -8   1  11         54.78         63.12         6.61 o
  -7   1  11        209.30        173.19        10.65 o
  -6   1  11       1134.21       1178.75        24.21 o
  -5   1  11        734.37        737.20        24.44 o
  -4   1  11          0.12         -5.74         5.74 o
  -3   1  11        267.40        222.88        16.32 o
  -2   1  11        491.18        503.35        18.76 o
  -1   1  11          7.45          9.62         3.01 o
   0   1  11         55.16         50.85         5.18 o
   1   1  11         10.95         16.94         2.86 o
   2   1  11         36.02         31.58         4.94 o
   3   1  11        170.34        170.27        14.81 o
   4   1  11         72.48         77.83         8.19 o
   5   1  11         11.39          8.85         2.93 o
   6   1  11          1.04          1.35         2.80 o
   7   1  11         50.62         58.15         7.45 o
   8   1  11         45.55         41.98         5.91 o
   9   1  11          1.21          2.12         3.09 o
  10   1  11         22.95         26.19         4.40 o
 -11   2  11         21.26         21.88         3.86 o
 -10   2  11          8.19          4.60         3.49 o
  -9   2  11         37.41         38.28         5.85 o
  -8   2  11          5.58          1.69         2.25 o
  -7   2  11          7.16         13.94         3.53 o
  -6   2  11         70.53         78.53         6.50 o
  -5   2  11        219.64        201.41        11.26 o
  -4   2  11          4.55          3.62         2.70 o
  -3   2  11        116.98        114.07        14.28 o
  -2   2  11        330.59        287.14        17.78 o
  -1   2  11         33.63         36.53         5.37 o
   0   2  11          7.73          8.32         2.67 o
   1   2  11         59.12         52.13         6.36 o
   2   2  11         75.63         94.70         7.44 o
   3   2  11         69.22         53.71         6.73 o
   4   2  11        104.77        117.35        10.41 o
   5   2  11          1.86         -0.03         2.71 o
   6   2  11         41.62         42.25         7.79 o
   7   2  11          2.91          1.74         3.06 o
   8   2  11          8.57          4.96         2.31 o
   9   2  11          4.33          1.47         1.71 o
 -11   3  11         55.70         65.34         6.21 o
 -10   3  11        177.09        201.86        11.31 o
  -9   3  11         96.37         86.31         8.11 o
  -8   3  11        313.34        340.79        14.88 o
  -7   3  11         13.95          8.88         3.74 o
  -6   3  11          4.54         -1.04         6.04 o
  -5   3  11         47.41         44.23         5.74 o
  -4   3  11        279.20        280.61        12.80 o
  -3   3  11          3.36         -1.06         2.95 o
  -2   3  11          0.72          0.01         2.41 o
  -1   3  11        683.73        600.49        57.58 o
   0   3  11        111.45        104.37        16.48 o
   1   3  11          8.52          8.06         3.20 o
   2   3  11        481.34        511.34        26.31 o
   3   3  11        195.33        193.18        10.01 o
   4   3  11        116.21        119.47         9.09 o
   5   3  11         54.75         51.94         7.38 o
   6   3  11          2.40          2.83         3.96 o
   7   3  11        227.08        242.94        11.92 o
   8   3  11         34.83         25.60         3.85 o
   9   3  11         56.68         60.19         5.29 o
 -10   4  11          0.55          0.58         2.43 o
  -9   4  11        171.82        174.14        13.34 o
  -8   4  11          3.76          1.16         3.22 o
  -7   4  11        659.11        632.13        28.64 o
  -6   4  11         48.09         46.03        10.55 o
  -5   4  11        495.02        430.46        24.40 o
  -4   4  11         78.02         60.99         5.83 o
  -3   4  11          1.28         -2.88         2.88 o
  -2   4  11        509.30        463.92        20.39 o
  -1   4  11        239.61        226.69        19.62 o
   0   4  11          9.85          3.36         4.46 o
   1   4  11        251.21        252.10        12.75 o
   2   4  11        797.04        759.50        25.26 o
   3   4  11        224.21        206.10        11.67 o
   4   4  11         55.37         70.67         8.06 o
   5   4  11         31.34         30.63         5.23 o
   6   4  11        316.78        273.91        19.32 o
   7   4  11         49.21         45.54         5.00 o
   8   4  11         26.93         30.92         5.08 o
  -9   5  11          0.54         -2.24         2.95 o
  -8   5  11        170.38        159.06         9.95 o
  -7   5  11         20.60         20.00         5.61 o
  -6   5  11          6.82         10.54         4.55 o
  -5   5  11         54.96         57.10         8.88 o
  -4   5  11        351.59        337.90        17.15 o
  -3   5  11          1.97          5.00         4.82 o
  -2   5  11          1.27          0.94         2.82 o
  -1   5  11        238.82        242.94        18.66 o
   0   5  11        445.42        427.12        20.03 o
   1   5  11        250.06        247.58        14.93 o
   2   5  11        336.86        341.62        14.76 o
   3   5  11          8.28          5.79         3.10 o
   4   5  11         38.18         29.91         5.28 o
   5   5  11         30.41         32.97         6.74 o
   6   5  11         69.39         62.86         8.19 o
   7   5  11         24.20         29.02         5.48 o
  -8   6  11          0.64          4.83         4.62 o
  -7   6  11        311.00        317.05        16.81 o
  -6   6  11         15.13         12.01         3.33 o
  -5   6  11          2.03          1.60         3.62 o
  -4   6  11         56.42         52.89         6.88 o
  -3   6  11        205.78        216.21        16.41 o
  -2   6  11          1.96         -2.55         3.78 o
  -1   6  11        145.46        135.95        13.63 o
   0   6  11        367.79        350.97        21.65 o
   1   6  11         45.84         40.83         6.10 o
   2   6  11        200.00        188.34        12.38 o
   3   6  11         73.85         63.24         7.01 o
   4   6  11         97.34        107.33         8.75 o
   5   6  11          7.22          6.69         2.17 o
   6   6  11         78.72         75.95         8.67 o
  -6   7  11         70.26         70.30         6.64 o
  -5   7  11          0.66         -1.90         1.95 o
  -4   7  11         67.33         54.88         5.76 o
  -3   7  11          2.25          4.05         2.34 o
  -2   7  11         63.56         63.57         6.66 o
  -1   7  11         53.00         64.41         5.91 o
   0   7  11         14.45          9.98         3.50 o
   1   7  11         17.24         31.05         4.90 o
   2   7  11        133.14        152.09         9.57 o
   3   7  11        173.81        177.41         9.33 o
   4   7  11        115.87        116.06        11.49 o
  -2   8  11          0.30          1.96         2.09 o
  -1   8  11          2.37         -1.07         2.47 o
   0   8  11        125.91        127.76         8.54 o
   1   8  11          0.38         -1.52         7.58 o
 -11   0  12          0.41         -0.12         4.21 o
 -10   0  12        560.22        602.57        32.75 o
  -9   0  12         56.77         45.30         7.91 o
  -8   0  12         43.13         50.74        11.44 o
  -7   0  12          2.60         12.12         8.05 o
  -6   0  12       2461.28       2321.54        77.73 o
  -5   0  12        517.62        509.25        35.67 o
  -4   0  12        149.12        167.76        14.37 o
  -3   0  12       3469.75       3452.41        93.81 o
  -2   0  12       1303.57       1377.41        58.37 o
  -1   0  12        287.50        305.53        27.14 o
   0   0  12        106.86        111.26        16.29 o
   1   0  12         53.93         63.12         8.59 o
   2   0  12        840.18        772.69        29.79 o
   3   0  12        879.82        992.55        36.00 o
   4   0  12          6.55          3.14         3.41 o
   5   0  12          1.52          4.88         4.14 o
   6   0  12          6.74          8.29         4.29 o
   7   0  12         12.84         13.60         5.16 o
   8   0  12         32.54         31.62         6.07 o
   9   0  12          3.39         -0.67         3.49 o
 -11   1  12        400.19        471.09        14.62 o
 -10   1  12          1.25          3.31         3.05 o
  -9   1  12        306.60        294.36        15.25 o
  -8   1  12          5.87          4.62         2.67 o
  -7   1  12          1.73         11.00         3.07 o
  -6   1  12         32.42         40.03         4.26 o
  -5   1  12          1.42          1.89         2.41 o
  -4   1  12        129.43        131.03        10.24 o
  -3   1  12       1175.94       1086.93        47.00 o
  -2   1  12        770.14        671.34        29.06 o
  -1   1  12        754.14        635.77        34.66 o
   0   1  12        118.08        120.81         7.47 o
   1   1  12        531.56        511.59        17.18 o
   2   1  12         35.14         42.87         7.74 o
   3   1  12        206.14        185.75        15.96 o
   4   1  12          1.06         -0.53         2.50 o
   5   1  12        358.51        379.59        16.14 o
   6   1  12         82.10         90.05         7.92 o
   7   1  12          7.53          3.48         2.56 o
   8   1  12         39.66         44.93         4.88 o
   9   1  12         23.55         25.53         5.16 o
 -11   2  12         19.67         13.88         2.52 o
 -10   2  12         47.43         50.92         6.84 o
  -9   2  12         32.48         26.44         5.07 o
  -8   2  12         14.91         13.71         3.36 o
  -7   2  12        213.29        207.62        11.62 o
  -6   2  12        404.85        431.53        16.84 o
  -5   2  12        102.19         92.23         8.07 o
  -4   2  12        158.85        158.40        11.62 o
  -3   2  12        159.41        160.47        12.82 o
  -2   2  12        645.34        598.50        16.87 o
  -1   2  12        215.05        203.57        15.90 o
   0   2  12        208.28        209.77         9.12 o
   1   2  12        392.05        351.83        12.99 o
   2   2  12        101.27         63.74         9.41 o
   3   2  12          4.49         -2.80         4.11 o
   4   2  12        140.03        149.79        13.17 o
   5   2  12         49.29         40.54         6.67 o
   6   2  12         50.23         54.75         7.17 o
   7   2  12          8.58         14.60         4.06 o
   8   2  12          8.16         11.90         3.02 o
   9   2  12          0.65          1.89         2.37 o
 -10   3  12         18.15         16.02         3.01 o
  -9   3  12        375.59        362.73        13.01 o
  -8   3  12         20.74         19.87         3.62 o
  -7   3  12          9.34         12.49         4.20 o
  -6   3  12          0.21          1.03         2.64 o
  -5   3  12        380.11        337.39        19.84 o
  -4   3  12         98.92         76.57         7.39 o
  -3   3  12        110.85        102.89         8.31 o
  -2   3  12        572.53        551.99        21.61 o
  -1   3  12       1587.88       1545.89        36.97 o
   0   3  12          0.77          3.87         6.77 o
   1   3  12        119.48        120.78        10.40 o
   2   3  12         59.92         57.01         6.29 o
   3   3  12        724.88        737.39        25.41 o
   4   3  12        129.69        138.61        11.18 o
   5   3  12          1.81         -0.15         3.17 o
   6   3  12         19.03         13.67         4.92 o
   7   3  12         46.82         43.25         5.72 o
   8   3  12         65.56         66.54         5.93 o
 -10   4  12         34.47         37.98         4.67 o
  -9   4  12         98.14         91.59         8.93 o
  -8   4  12        120.52        101.94        10.77 o
  -7   4  12          7.71          9.99         4.77 o
  -6   4  12         21.73         14.83         5.43 o
  -5   4  12         91.37         79.08         8.50 o
  -4   4  12         77.04         79.30         7.44 o
  -3   4  12         54.09         40.71         5.37 o
  -2   4  12         22.17         15.99         3.77 o
  -1   4  12        123.77        120.86         9.23 o
   0   4  12        375.57        311.39        21.03 o
   1   4  12        159.10        172.30        10.64 o
   2   4  12          4.97          0.62         2.87 o
   3   4  12          0.09          1.17         2.48 o
   4   4  12        147.38        151.74        14.21 o
   5   4  12        392.11        394.28        21.69 o
   6   4  12          0.41         -0.62         3.42 o
   7   4  12          0.38          0.17         3.09 o
   8   4  12         58.10         66.85         6.34 o
  -9   5  12          9.00          4.40         2.41 o
  -8   5  12          9.61          9.65         2.52 o
  -7   5  12         64.38         65.59         6.95 o
  -6   5  12         11.43         10.13         4.36 o
  -5   5  12        167.71        156.74        14.31 o
  -4   5  12         78.41         64.76         8.53 o
  -3   5  12         16.68         17.94         4.39 o
  -2   5  12         24.13         25.37         5.20 o
  -1   5  12         59.36         56.22         7.03 o
   0   5  12          3.62          4.68         3.20 o
   1   5  12         43.99         49.69         5.21 o
   2   5  12          8.11         10.65         3.74 o
   3   5  12        162.19        166.94        11.27 o
   4   5  12          0.84          2.81         2.84 o
   5   5  12          0.02          5.93         4.23 o
   6   5  12          0.03         -0.31         3.04 o
   7   5  12         65.00         62.04         7.75 o
  -7   6  12          1.88          5.30         2.21 o
  -6   6  12         28.05         26.18         4.03 o
  -5   6  12         41.75         42.29         5.64 o
  -4   6  12          8.97          7.16         2.88 o
  -3   6  12         24.22         17.16         3.54 o
  -2   6  12         29.32         24.65         6.47 o
  -1   6  12        108.45         93.46        13.48 o
   0   6  12         14.12          6.80         3.21 o
   1   6  12          0.17          2.59         2.87 o
   2   6  12         34.69         37.81         5.60 o
   3   6  12         21.33         21.24         5.10 o
   4   6  12         24.77         22.93         4.54 o
   5   6  12         36.73         32.59         7.01 o
  -5   7  12         88.60        102.13         8.15 o
  -4   7  12         83.51        110.63         9.56 o
  -3   7  12         29.66         27.91         4.22 o
  -2   7  12         11.15         12.21         2.31 o
  -1   7  12         39.40         38.31         5.07 o
   0   7  12          8.00          6.18         3.29 o
   1   7  12          0.18          1.77         2.16 o
   2   7  12         10.25          6.97         2.21 o
   3   7  12          1.83          3.54         2.00 o
 -11   1  13         19.81         21.02         5.07 o
 -10   1  13         44.23         56.33         6.97 o
  -9   1  13         48.26         46.73         6.11 o
  -8   1  13        178.70        184.96        13.41 o
  -7   1  13         40.05         40.94         5.15 o
  -6   1  13          3.35          4.94         2.96 o
  -5   1  13        101.62         96.06         8.08 o
  -4   1  13       1206.03       1223.92        36.92 o
  -3   1  13          7.25         17.26         4.39 o
  -2   1  13        336.04        316.16        15.83 o
  -1   1  13        532.34        575.23        26.83 o
   0   1  13         25.07         26.09         6.62 o
   1   1  13          3.22          1.26         3.70 o
   2   1  13         19.68         17.13         4.56 o
   3   1  13        165.80        145.94        12.25 o
   4   1  13         34.21         35.96         6.36 o
   5   1  13          5.76          7.05         3.09 o
   6   1  13          8.10          6.69         2.59 o
   7   1  13          3.39          5.72         2.33 o
   8   1  13          3.45          2.38         2.45 o
 -10   2  13         36.59         42.68         7.50 o
  -9   2  13         20.24         28.56         3.90 o
  -8   2  13          1.05         -2.42         2.42 o
  -7   2  13        311.99        294.28        18.37 o
  -6   2  13          0.07          2.70         2.54 o
  -5   2  13         63.58         60.07         7.34 o
  -4   2  13         72.17         65.56         7.72 o
  -3   2  13       1045.33       1116.86        37.60 o
  -2   2  13        241.21        268.54        19.73 o
  -1   2  13         22.25         27.71         6.71 o
   0   2  13          1.69          2.01         7.81 o
   1   2  13        130.05        118.48         9.08 o
   2   2  13         71.66         60.08         9.54 o
   3   2  13          6.44          7.67         5.08 o
   4   2  13         68.49         59.49         7.66 o
   5   2  13        101.96         98.60         9.30 o
   6   2  13          1.26          4.35         4.49 o
   7   2  13          2.19          2.83         2.25 o
   8   2  13          1.12          4.09         2.17 o
 -10   3  13         80.53        104.38        11.36 o
  -9   3  13          0.60         -0.66         3.02 o
  -8   3  13          6.77          2.53         2.70 o
  -7   3  13          1.06          3.49         2.91 o
  -6   3  13         86.34         86.13         8.94 o
  -5   3  13          2.99         -2.24         2.83 o
  -4   3  13        141.39        142.72        11.43 o
  -3   3  13        272.15        281.07        13.76 o
  -2   3  13        399.68        343.26        13.66 o
  -1   3  13         42.28         40.62         6.49 o
   0   3  13        267.84        253.01        19.09 o
   1   3  13          0.29          5.02         3.32 o
   2   3  13         20.81         23.08         5.01 o
   3   3  13          9.81         14.25         4.35 o
   4   3  13        389.96        418.13        18.70 o
   5   3  13         46.43         43.24         7.79 o
   6   3  13         41.01         52.39        13.27 o
   7   3  13         56.22         68.29         6.49 o
   8   3  13          2.41          5.75         2.79 o
  -9   4  13        198.59        211.73        11.90 o
  -8   4  13          8.73          9.68         3.68 o
  -7   4  13        346.98        337.67        15.67 o
  -6   4  13         15.41         13.25         4.05 o
  -5   4  13        626.93        571.13        22.85 o
  -4   4  13        145.88        136.60         9.48 o
  -3   4  13        224.57        221.96        12.05 o
  -2   4  13         62.99         55.56         7.31 o
  -1   4  13          6.26          3.86         2.69 o
   0   4  13         68.04         63.84         7.95 o
   1   4  13        122.83        124.23        13.60 o
   2   4  13          3.87          1.84         2.29 o
   3   4  13        145.97        162.42         9.77 o
   4   4  13        341.11        327.55        19.49 o
   5   4  13          9.28          8.90         4.41 o
   6   4  13          1.01         -0.39         3.10 o
   7   4  13          1.36          0.62         1.84 o
  -8   5  13        266.34        298.25        13.92 o
  -7   5  13          8.99          5.29         2.60 o
  -6   5  13        215.72        247.78        16.04 o
  -5   5  13         87.76         75.30        11.26 o
  -4   5  13        373.96        388.67        21.73 o
  -3   5  13         13.20         11.45         3.65 o
  -2   5  13        141.99        154.42        11.38 o
  -1   5  13          0.10         -1.85         2.32 o
   0   5  13         29.59         27.66         5.34 o
   1   5  13          0.12          5.80         3.28 o
   2   5  13        100.65        102.35         8.83 o
   3   5  13         50.44         46.45         7.14 o
   4   5  13          2.87          1.16         3.74 o
   5   5  13         48.48         41.61         6.18 o
   6   5  13         28.30         28.62         5.01 o
  -6   6  13          3.57          6.09         2.21 o
  -5   6  13        381.64        413.22        15.15 o
  -4   6  13         19.74         24.56         4.30 o
  -3   6  13         68.13         74.40         7.08 o
  -2   6  13         10.54          7.98         2.89 o
  -1   6  13        131.45        129.25         9.67 o
   0   6  13          1.23         -0.25         2.60 o
   1   6  13        120.52        142.42         9.70 o
   2   6  13         15.34         18.05         4.43 o
   3   6  13         11.77         12.18         6.91 o
   4   6  13         40.34         38.64         7.66 o
  -4   7  13         30.41         25.48         3.57 o
  -3   7  13          1.79          3.04         1.76 o
  -2   7  13         67.71         61.88         5.35 o
  -1   7  13          4.26          3.39         3.95 o
   0   7  13        173.53        212.33         9.78 o
   1   7  13          3.65          4.60         2.32 o
 -10   0  14        281.07        276.68        19.56 o
  -9   0  14         36.23         30.52         8.78 o
  -8   0  14        812.16        698.86        40.10 o
  -7   0  14         36.03         22.24         8.79 o
  -6   0  14         23.20         35.71         9.93 o
  -5   0  14         16.75         19.49         8.12 o
  -4   0  14        654.58        650.86        40.96 o
  -3   0  14        280.52        262.27        25.89 o
  -2   0  14        265.60        304.30        19.42 o
  -1   0  14        117.18        111.18        12.81 o
   0   0  14        460.54        475.62        25.06 o
   1   0  14        146.51        144.20        14.17 o
   2   0  14         87.53         72.78        15.40 o
   3   0  14          1.48          2.29         6.30 o
   4   0  14        118.86        115.52        19.04 o
   5   0  14         51.73         51.08        12.50 o
   6   0  14         39.92         38.08         6.73 o
   7   0  14         12.14         12.39         3.95 o
 -10   1  14        273.22        331.16        20.00 o
  -9   1  14        222.04        221.22        11.33 o
  -8   1  14         77.94         61.03         7.76 o
  -7   1  14         37.08         45.17         6.18 o
  -6   1  14          7.13          5.32         3.29 o
  -5   1  14        151.23        145.83        11.23 o
  -4   1  14        910.18       1030.06        29.52 o
  -3   1  14         29.77         27.72         5.03 o
  -2   1  14        230.08        260.20        14.75 o
  -1   1  14       1879.56       1966.08        57.80 o
   0   1  14         12.78          8.82         3.48 o
   1   1  14         14.00         15.92         5.57 o
   2   1  14        155.01        142.67        14.69 o
   3   1  14        400.40        405.98        28.40 o
   4   1  14         63.52         62.31         9.95 o
   5   1  14        153.83        147.77        11.25 o
   6   1  14         23.58         25.06         4.63 o
   7   1  14         12.21         11.52         2.48 o
  -9   2  14         56.10         49.55         5.19 o
  -8   2  14        158.32        147.37         8.44 o
  -7   2  14        252.87        232.53        11.24 o
  -6   2  14        152.27        145.77         9.22 o
  -5   2  14         22.80         27.37         5.38 o
  -4   2  14        234.24        203.55        13.51 o
  -3   2  14          0.24          1.83         2.73 o
  -2   2  14          1.24          0.07         3.98 o
  -1   2  14         51.50         47.36         8.63 o
   0   2  14        451.19        447.46        25.15 o
   1   2  14          2.56          0.71         3.29 o
   2   2  14        473.27        500.74        53.25 o
   3   2  14         17.99          8.73         5.24 o
   4   2  14         77.04         70.44         6.87 o
   5   2  14        129.59        127.71         8.67 o
   6   2  14         84.26         91.71         6.77 o
   7   2  14         42.99         41.58         6.57 o
  -9   3  14          7.22          1.14         2.48 o
  -8   3  14         38.19         39.06         5.02 o
  -7   3  14         29.78         27.59         4.64 o
  -6   3  14          7.18          5.45         3.24 o
  -5   3  14        225.15        224.92        13.82 o
  -4   3  14          5.83         -0.38         4.03 o
  -3   3  14        238.07        226.25        14.38 o
  -2   3  14        136.60        114.63         8.80 o
  -1   3  14          1.69          3.79         2.78 o
   0   3  14         83.27         81.76         9.01 o
   1   3  14         80.03         79.54        10.62 o
   2   3  14          0.25          2.60         3.03 o
   3   3  14        211.92        243.61        14.50 o
   4   3  14        156.21        148.28         9.46 o
   5   3  14         39.09         40.97         4.91 o
   6   3  14         63.93         76.58         8.72 o
   7   3  14         54.22         61.91        13.26 o
  -8   4  14          1.15         -1.81         2.42 o
  -7   4  14         94.60         97.72         9.64 o
  -6   4  14        120.99        105.26         8.70 o
  -5   4  14          4.78          2.33         2.61 o
  -4   4  14          0.54          0.23         2.85 o
  -3   4  14        110.25        111.54         8.28 o
  -2   4  14         46.90         60.96         6.38 o
  -1   4  14          7.05          9.41         2.68 o
   0   4  14          5.71          2.78         2.69 o
   1   4  14          7.57          1.07         4.98 o
   2   4  14         10.05          8.16         4.20 o
   3   4  14         47.15         45.16         4.96 o
   4   4  14          0.21          0.54         3.00 o
   5   4  14         71.20         60.38         7.67 o
   6   4  14         14.14         14.48         6.49 o
  -7   5  14         12.39          9.14         2.22 o
  -6   5  14          1.05         -0.93         3.74 o
  -5   5  14         23.99         28.12         5.61 o
  -4   5  14          0.50          4.95         3.73 o
  -3   5  14          1.41          1.53         2.53 o
  -2   5  14          7.11          7.66         3.19 o
  -1   5  14         46.17         50.84         4.89 o
   0   5  14          1.54          3.73         2.97 o
   1   5  14         22.63         21.05         4.28 o
   2   5  14         21.64         22.83         4.25 o
   3   5  14         23.68         28.71         4.40 o
   4   5  14         19.35         15.37         4.01 o
   5   5  14         16.92         17.79         5.31 o
  -5   6  14          3.74          3.17         2.10 o
  -4   6  14         16.95         24.06         3.83 o
  -3   6  14         94.27         97.70         9.48 o
  -2   6  14        106.93        126.41         8.63 o
  -1   6  14          1.32          0.81         2.74 o
   0   6  14          1.05          1.26         2.58 o
   1   6  14          4.26          2.41         1.89 o
   2   6  14          9.11          8.04         3.24 o
   3   6  14          0.24          1.45         2.73 o
  -9   1  15         37.61         47.50         6.07 o
  -8   1  15         28.64         33.36         6.01 o
  -7   1  15          0.34          0.29         3.17 o
  -6   1  15          8.55          6.85         3.23 o
  -5   1  15          4.31          4.61         2.93 o
  -4   1  15          0.66         -0.57         2.83 o
  -3   1  15        189.81        210.41        13.27 o
  -2   1  15        454.86        473.97        20.00 o
  -1   1  15          3.03          4.57         3.05 o
   0   1  15         56.33         46.87         6.94 o
   1   1  15         32.55         34.92         6.62 o
   2   1  15          3.99          2.11         4.35 o
   3   1  15        135.61        134.51        14.08 o
   4   1  15          0.02          1.24         4.91 o
   5   1  15         82.85         98.23        10.78 o
   6   1  15         18.69         18.70         4.59 o
   7   1  15          8.59          9.32         4.28 o
  -9   2  15        133.32        171.39        14.96 o
  -8   2  15         67.20         60.31         5.64 o
  -7   2  15         86.16         98.08         6.76 o
  -6   2  15          0.54          4.32         3.67 o
  -5   2  15        132.06        147.44        13.74 o
  -4   2  15          0.09          5.56         2.85 o
  -3   2  15         58.69         55.76        11.56 o
  -2   2  15        240.58        198.79        16.58 o
  -1   2  15        631.08        622.49        29.29 o
   0   2  15         18.14         20.01         7.39 o
   1   2  15        173.61        187.61        13.12 o
   2   2  15         24.77         25.12         6.60 o
   3   2  15         13.22         13.12         5.36 o
   4   2  15         30.19         24.77         6.19 o
   5   2  15          0.26          2.84         3.25 o
   6   2  15         36.07         34.36         5.63 o
  -8   3  15         17.85         20.62         3.28 o
  -7   3  15          1.11         -1.45         2.54 o
  -6   3  15         22.32         26.46         4.51 o
  -5   3  15        102.37         99.31         9.01 o
  -4   3  15        150.76        152.49        11.23 o
  -3   3  15          0.13          0.70         2.69 o
  -2   3  15        171.77        168.44        15.06 o
  -1   3  15        241.74        254.73        17.67 o
   0   3  15        149.34        131.69        10.86 o
   1   3  15          0.04          0.87         3.89 o
   2   3  15         68.01         70.76        13.32 o
   3   3  15          3.03          4.82         4.19 o
   4   3  15         18.84         16.90         4.40 o
   5   3  15         12.39         10.03         3.70 o
   6   3  15        162.88        185.16        15.04 o
  -7   4  15        178.08        176.71         8.95 o
  -6   4  15         13.27         11.36         3.85 o
  -5   4  15         19.12         21.79         4.66 o
  -4   4  15         25.37         18.76         3.82 o
  -3   4  15        441.59        414.05        14.95 o
  -2   4  15          0.91          3.61         2.23 o
  -1   4  15         17.78         19.36         3.86 o
   0   4  15         16.64         15.09         3.73 o
   1   4  15        214.09        221.59        13.17 o
   2   4  15         20.40         20.79         5.32 o
   3   4  15          7.47          6.79         2.63 o
   4   4  15          0.12         -1.97         1.97 o
   5   4  15         26.91         29.16         4.27 o
  -6   5  15        216.84        250.57        12.44 o
  -5   5  15         32.10         32.50         5.23 o
  -4   5  15         82.66         73.21         8.16 o
  -3   5  15         73.62         79.95         8.71 o
  -2   5  15        636.90        704.21        17.39 o
  -1   5  15         23.51         28.48         3.73 o
   0   5  15        148.10        178.54         9.96 o
   1   5  15         35.30         29.84         6.14 o
   2   5  15         37.31         47.45         6.23 o
   3   5  15         19.55         20.69         4.04 o
  -3   6  15        182.39        198.53         8.85 o
  -2   6  15          1.41          0.16         1.74 o
  -1   6  15         22.15         21.14         5.01 o
   0   6  15          0.30         -0.60         2.99 o
   1   6  15        104.90        117.36        12.36 o
  -8   0  16         44.07         60.91         9.90 o
  -7   0  16         85.37         99.27        13.85 o
  -6   0  16        433.39        416.95        29.64 o
  -5   0  16         28.27         21.77         7.92 o
  -4   0  16          1.27          4.27         4.48 o
  -3   0  16         95.54         87.04        14.54 o
  -2   0  16          4.76          9.75         4.57 o
  -1   0  16          1.30         -2.89         3.15 o
   0   0  16         16.70         16.90         5.18 o
   1   0  16        115.00        117.24        12.26 o
   2   0  16         73.50         83.46        11.47 o
   3   0  16         72.92         50.40         7.86 o
   4   0  16         70.52         65.96        13.21 o
   5   0  16         26.03         25.25         8.34 o
   6   0  16          5.31          9.50         3.96 o
  -8   1  16        267.77        302.60        14.61 o
  -7   1  16        205.89        219.58        14.10 o
  -6   1  16        211.36        205.69        11.59 o
  -5   1  16        220.50        214.58        12.43 o
  -4   1  16        194.73        188.98        11.99 o
  -3   1  16         64.69         59.67         6.86 o
  -2   1  16        132.62        124.17        12.57 o
  -1   1  16        188.19        216.47        16.78 o
   0   1  16         29.31         28.83         5.43 o
   1   1  16         48.70         45.00         6.56 o
   2   1  16          5.04          2.10         3.24 o
   3   1  16         75.75         98.03        12.16 o
   4   1  16          0.95          7.59         3.18 o
   5   1  16         75.18         74.65         6.44 o
   6   1  16         13.42         24.47         5.94 o
  -8   2  16          1.48          0.89         2.75 o
  -7   2  16        144.75        150.75        11.14 o
  -6   2  16          2.89          4.51         5.23 o
  -5   2  16         22.53         24.95         6.04 o
  -4   2  16        240.44        248.41        17.05 o
  -3   2  16        151.62        141.31        13.29 o
  -2   2  16        112.84        100.52        11.55 o
  -1   2  16        321.82        357.02        29.64 o
   0   2  16        326.80        340.88        20.99 o
   1   2  16        139.41        140.09        10.76 o
   2   2  16         71.86         79.93         8.34 o
   3   2  16         43.85         40.60         5.80 o
   4   2  16        109.58        107.58         8.31 o
   5   2  16         10.26         10.44         2.69 o
  -7   3  16        113.31        125.52         9.28 o
  -6   3  16         87.95        105.50        10.39 o
  -5   3  16          0.97          2.53         3.34 o
  -4   3  16        208.49        202.86        11.91 o
  -3   3  16         18.81         21.05         4.49 o
  -2   3  16        181.26        180.74        14.74 o
  -1   3  16        112.76        127.01        12.72 o
   0   3  16          3.78          1.48         3.85 o
   1   3  16         31.19         28.35         4.98 o
   2   3  16         25.99         22.42         4.36 o
   3   3  16         13.97          7.83         2.85 o
   4   3  16         39.85         57.95         5.46 o
   5   3  16         42.45         41.88         6.93 o
  -6   4  16          3.32         12.09         5.05 o
  -5   4  16         82.78         90.90         6.58 o
  -4   4  16         14.40         16.59         3.62 o
  -3   4  16         49.01         54.83         5.95 o
  -2   4  16          0.53         -1.81         1.81 o
  -1   4  16         44.79         48.13         5.70 o
   0   4  16         42.45         46.05         5.51 o
   1   4  16          0.12          0.11         2.56 o
   2   4  16          3.90          5.12         2.48 o
   3   4  16         11.83         12.55         3.55 o
   4   4  16         20.23         22.79         5.13 o
  -4   5  16         60.89         59.57         5.48 o
  -3   5  16          3.07          7.23         2.69 o
  -2   5  16         54.20         66.60         6.98 o
  -1   5  16         48.16         46.68         4.49 o
   0   5  16          1.77          1.63         4.52 o
   1   5  16          9.93         11.59         3.07 o
   2   5  16          4.46          4.15         3.34 o
  -7   1  17          2.24          0.38         1.63 o
  -6   1  17         76.19        102.36         9.20 o
  -5   1  17         16.78         21.57         3.95 o
  -4   1  17         17.74         15.03         3.55 o
  -3   1  17          3.80         -0.79         6.64 o
  -2   1  17          0.06          3.84         3.10 o
  -1   1  17         97.00         86.95        10.14 o
   0   1  17         12.29         16.25         3.99 o
   1   1  17          0.35          0.40         2.64 o
   2   1  17         22.30         21.74         4.33 o
   3   1  17          0.54         -1.44         2.55 o
   4   1  17          0.02         -2.15         2.15 o
  -7   2  17         49.21         59.41         9.05 o
  -6   2  17         29.73         15.51         3.89 o
  -5   2  17         33.76         32.05         5.76 o
  -4   2  17          0.15          2.87         3.30 o
  -3   2  17          7.29          8.13         3.80 o
  -2   2  17         38.94         45.30         7.43 o
  -1   2  17          0.21          1.12         3.28 o
   0   2  17         55.47         46.81         8.58 o
   1   2  17        282.58        306.32        14.11 o
   2   2  17          5.71          1.87         2.94 o
   3   2  17         72.67         75.60         6.50 o
   4   2  17          0.26         -1.75         1.84 o
  -6   3  17         28.75         32.71         4.68 o
  -5   3  17        145.97        136.60        10.38 o
  -4   3  17          0.27         -0.63         2.79 o
  -3   3  17         25.91         34.55         6.25 o
  -2   3  17         29.18         18.05         5.47 o
  -1   3  17         12.18         12.52         4.19 o
   0   3  17          9.77         14.68         4.97 o
   1   3  17         65.64         68.50         6.35 o
   2   3  17        153.98        166.51         9.28 o
   3   3  17         29.05         32.85         7.87 o
  -4   4  17         99.14        120.31         9.78 o
  -3   4  17         20.45         21.95         5.30 o
  -2   4  17          4.67          4.87         2.53 o
  -1   4  17         51.95         55.83         6.46 o
   0   4  17          2.08          2.94         2.74 o
   1   4  17          9.22         12.18         4.67 o
   2   4  17          6.92          7.72         3.62 o
  -6   0  18          2.10          9.41         4.31 o
  -5   0  18        122.88        153.40        14.65 o
  -4   0  18         78.95         90.76        12.13 o
  -3   0  18         91.24         96.67         9.46 o
  -2   0  18          4.70          0.98         3.30 o
  -1   0  18         30.89         32.37         5.50 o
   0   0  18        172.30        196.47        12.57 o
   1   0  18        123.11        123.82        14.82 o
   2   0  18          2.51         -2.61         3.51 o
   3   0  18         23.51         33.09         7.24 o
  -6   1  18        118.30        133.06        12.75 o
  -5   1  18         24.99         27.59         4.39 o
  -4   1  18         75.03         77.98         7.91 o
  -3   1  18         99.37        104.70         9.53 o
  -2   1  18          1.25          2.12         2.59 o
  -1   1  18         69.67         68.72         8.20 o
   0   1  18         45.90         52.86         5.67 o
   1   1  18         14.69         14.67         3.03 o
   2   1  18         12.19         11.02         2.72 o
   3   1  18          2.82          4.86         5.34 o
  -5   2  18        408.70        465.88        16.96 o
  -4   2  18          0.12          1.29         2.38 o
  -3   2  18        130.59        143.08        11.97 o
  -2   2  18          7.05          9.95         6.87 o
  -1   2  18         42.50         43.99         6.44 o
   0   2  18         21.43         21.94         5.12 o
   1   2  18        231.05        247.98        19.03 o
   2   2  18        263.19        284.20        13.75 o
  -4   3  18         49.04         66.02         6.40 o
  -3   3  18          5.62          6.94         2.73 o
  -2   3  18         55.78         54.16         8.73 o
  -1   3  18         29.52         38.13         5.87 o
   0   3  18         20.41          9.70         3.01 o
   1   3  18         21.87         16.18         4.88 o
  -3   1  19          7.15          8.74         3.83 o
  -2   1  19          0.04         -0.71         3.09 o
  -1   1  19          0.38          2.26         3.68 o
                                                
